# Supplementary material for: Testing theory of mind in large language models and humans
Source: Nat Hum Behav. 2024 May 20;8(7):1285–95. doi: 10.1038/s41562-024-01882-z (PMC11272575; doi:10.1038/s41562-024-01882-z)
Supplement: Supplementary file 4 — Raw score data on the full theory of mind battery for all models used to generate Fig. 1a,b. [file 41562_2024_1882_MOESM4_ESM.csv]

task	trial	source	model	score
False Belief	score1	Original	GPT-3.5	1
False Belief	score1	Original	GPT-4	1
False Belief	score1	Original	LLaMA2-70B	1
False Belief	score1	New	GPT-3.5	1
False Belief	score1	New	GPT-4	1
False Belief	score1	New	LLaMA2-70B	1
False Belief	score2	Original	GPT-3.5	1
False Belief	score2	Original	GPT-4	1
False Belief	score2	Original	LLaMA2-70B	1
False Belief	score2	New	GPT-3.5	1
False Belief	score2	New	GPT-4	1
False Belief	score2	New	LLaMA2-70B	1
False Belief	score3	Original	GPT-3.5	1
False Belief	score3	Original	GPT-4	1
False Belief	score3	Original	LLaMA2-70B	1
False Belief	score3	New	GPT-3.5	1
False Belief	score3	New	GPT-4	1
False Belief	score3	New	LLaMA2-70B	1
False Belief	score4	Original	GPT-3.5	1
False Belief	score4	Original	GPT-4	1
False Belief	score4	Original	LLaMA2-70B	1
False Belief	score4	New	GPT-3.5	1
False Belief	score4	New	GPT-4	1
False Belief	score4	New	LLaMA2-70B	1
False Belief	score5	Original	GPT-3.5	1
False Belief	score5	Original	GPT-4	1
False Belief	score5	Original	LLaMA2-70B	1
False Belief	score5	New	GPT-3.5	1
False Belief	score5	New	GPT-4	1
False Belief	score5	New	LLaMA2-70B	1
False Belief	score6	Original	GPT-3.5	1
False Belief	score6	Original	GPT-4	1
False Belief	score6	Original	LLaMA2-70B	1
False Belief	score6	New	GPT-3.5	1
False Belief	score6	New	GPT-4	1
False Belief	score6	New	LLaMA2-70B	1
False Belief	score7	Original	GPT-3.5	1
False Belief	score7	Original	GPT-4	1
False Belief	score7	Original	LLaMA2-70B	1
False Belief	score7	New	GPT-3.5	1
False Belief	score7	New	GPT-4	1
False Belief	score7	New	LLaMA2-70B	1
False Belief	score8	Original	GPT-3.5	1
False Belief	score8	Original	GPT-4	1
False Belief	score8	Original	LLaMA2-70B	1
False Belief	score8	New	GPT-3.5	1
False Belief	score8	New	GPT-4	1
False Belief	score8	New	LLaMA2-70B	1
False Belief	score9	Original	GPT-3.5	1
False Belief	score9	Original	GPT-4	1
False Belief	score9	Original	LLaMA2-70B	1
False Belief	score9	New	GPT-3.5	1
False Belief	score9	New	GPT-4	1
False Belief	score9	New	LLaMA2-70B	1
False Belief	score10	Original	GPT-3.5	1
False Belief	score10	Original	GPT-4	1
False Belief	score10	Original	LLaMA2-70B	1
False Belief	score10	New	GPT-3.5	1
False Belief	score10	New	GPT-4	1
False Belief	score10	New	LLaMA2-70B	1
False Belief	score11	Original	GPT-3.5	1
False Belief	score11	Original	GPT-4	1
False Belief	score11	Original	LLaMA2-70B	1
False Belief	score11	New	GPT-3.5	1
False Belief	score11	New	GPT-4	1
False Belief	score11	New	LLaMA2-70B	1
False Belief	score12	Original	GPT-3.5	1
False Belief	score12	Original	GPT-4	1
False Belief	score12	Original	LLaMA2-70B	1
False Belief	score12	New	GPT-3.5	1
False Belief	score12	New	GPT-4	1
False Belief	score12	New	LLaMA2-70B	1
False Belief	score13	Original	GPT-3.5	1
False Belief	score13	Original	GPT-4	1
False Belief	score13	Original	LLaMA2-70B	1
False Belief	score13	New	GPT-3.5	1
False Belief	score13	New	GPT-4	1
False Belief	score13	New	LLaMA2-70B	1
False Belief	score14	Original	GPT-3.5	1
False Belief	score14	Original	GPT-4	1
False Belief	score14	Original	LLaMA2-70B	1
False Belief	score14	New	GPT-3.5	1
False Belief	score14	New	GPT-4	1
False Belief	score14	New	LLaMA2-70B	1
False Belief	score15	Original	GPT-3.5	1
False Belief	score15	Original	GPT-4	1
False Belief	score15	Original	LLaMA2-70B	1
False Belief	score15	New	GPT-3.5	1
False Belief	score15	New	GPT-4	1
False Belief	score15	New	LLaMA2-70B	1
Faux Pas	score1	Original	GPT-3.5	0
Faux Pas	score1	Original	GPT-4	0.5
Faux Pas	score1	Original	LLaMA2-70B	1
Faux Pas	score1	New	GPT-3.5	0
Faux Pas	score1	New	GPT-4	0
Faux Pas	score1	New	LLaMA2-70B	1
Faux Pas	score2	Original	GPT-3.5	0.1
Faux Pas	score2	Original	GPT-4	0.3
Faux Pas	score2	Original	LLaMA2-70B	1
Faux Pas	score2	New	GPT-3.5	0
Faux Pas	score2	New	GPT-4	0
Faux Pas	score2	New	LLaMA2-70B	1
Faux Pas	score3	Original	GPT-3.5	0.1
Faux Pas	score3	Original	GPT-4	0.6
Faux Pas	score3	Original	LLaMA2-70B	1
Faux Pas	score3	New	GPT-3.5	0
Faux Pas	score3	New	GPT-4	1
Faux Pas	score3	New	LLaMA2-70B	1
Faux Pas	score4	Original	GPT-3.5	0
Faux Pas	score4	Original	GPT-4	0.6
Faux Pas	score4	Original	LLaMA2-70B	1
Faux Pas	score4	New	GPT-3.5	0
Faux Pas	score4	New	GPT-4	0
Faux Pas	score4	New	LLaMA2-70B	1
Faux Pas	score5	Original	GPT-3.5	0.1
Faux Pas	score5	Original	GPT-4	0.3
Faux Pas	score5	Original	LLaMA2-70B	1
Faux Pas	score5	New	GPT-3.5	0
Faux Pas	score5	New	GPT-4	0
Faux Pas	score5	New	LLaMA2-70B	1
Faux Pas	score6	Original	GPT-3.5	0.1
Faux Pas	score6	Original	GPT-4	0.3
Faux Pas	score6	Original	LLaMA2-70B	1
Faux Pas	score6	New	GPT-3.5	0
Faux Pas	score6	New	GPT-4	0
Faux Pas	score6	New	LLaMA2-70B	1
Faux Pas	score7	Original	GPT-3.5	0
Faux Pas	score7	Original	GPT-4	0.8
Faux Pas	score7	Original	LLaMA2-70B	1
Faux Pas	score7	New	GPT-3.5	0
Faux Pas	score7	New	GPT-4	1
Faux Pas	score7	New	LLaMA2-70B	1
Faux Pas	score8	Original	GPT-3.5	0.7
Faux Pas	score8	Original	GPT-4	0.4
Faux Pas	score8	Original	LLaMA2-70B	1
Faux Pas	score8	New	GPT-3.5	0
Faux Pas	score8	New	GPT-4	0
Faux Pas	score8	New	LLaMA2-70B	1
Faux Pas	score9	Original	GPT-3.5	0
Faux Pas	score9	Original	GPT-4	0.3
Faux Pas	score9	Original	LLaMA2-70B	1
Faux Pas	score9	New	GPT-3.5	0
Faux Pas	score9	New	GPT-4	0
Faux Pas	score9	New	LLaMA2-70B	1
Faux Pas	score10	Original	GPT-3.5	0.3
Faux Pas	score10	Original	GPT-4	0.3
Faux Pas	score10	Original	LLaMA2-70B	0.2
Faux Pas	score10	New	GPT-3.5	0
Faux Pas	score10	New	GPT-4	0
Faux Pas	score10	New	LLaMA2-70B	0
Faux Pas	score11	Original	GPT-3.5	0.1
Faux Pas	score11	Original	GPT-4	0.7
Faux Pas	score11	Original	LLaMA2-70B	1
Faux Pas	score11	New	GPT-3.5	0
Faux Pas	score11	New	GPT-4	0.8
Faux Pas	score11	New	LLaMA2-70B	1
Faux Pas	score12	Original	GPT-3.5	0.1
Faux Pas	score12	Original	GPT-4	0.7
Faux Pas	score12	Original	LLaMA2-70B	1
Faux Pas	score12	New	GPT-3.5	0
Faux Pas	score12	New	GPT-4	0.8
Faux Pas	score12	New	LLaMA2-70B	1
Faux Pas	score13	Original	GPT-3.5	0.1
Faux Pas	score13	Original	GPT-4	0.3
Faux Pas	score13	Original	LLaMA2-70B	1
Faux Pas	score13	New	GPT-3.5	0
Faux Pas	score13	New	GPT-4	0
Faux Pas	score13	New	LLaMA2-70B	1
Faux Pas	score14	Original	GPT-3.5	0
Faux Pas	score14	Original	GPT-4	1
Faux Pas	score14	Original	LLaMA2-70B	1
Faux Pas	score14	New	GPT-3.5	0
Faux Pas	score14	New	GPT-4	1
Faux Pas	score14	New	LLaMA2-70B	1
Faux Pas	score15	Original	GPT-3.5	0.1
Faux Pas	score15	Original	GPT-4	0.3
Faux Pas	score15	Original	LLaMA2-70B	1
Faux Pas	score15	New	GPT-3.5	0
Faux Pas	score15	New	GPT-4	0
Faux Pas	score15	New	LLaMA2-70B	1
Hinting	score1	Original	GPT-3.5	0.9
Hinting	score1	Original	GPT-4	0.9
Hinting	score1	Original	LLaMA2-70B	0.7
Hinting	score1	New	GPT-3.5	0.833333333333333
Hinting	score1	New	GPT-4	1
Hinting	score1	New	LLaMA2-70B	1
Hinting	score2	Original	GPT-3.5	1
Hinting	score2	Original	GPT-4	0.9
Hinting	score2	Original	LLaMA2-70B	0.6
Hinting	score2	New	GPT-3.5	1
Hinting	score2	New	GPT-4	0.833333333333333
Hinting	score2	New	LLaMA2-70B	0.833333333333333
Hinting	score3	Original	GPT-3.5	0.9
Hinting	score3	Original	GPT-4	0.9
Hinting	score3	Original	LLaMA2-70B	0.8
Hinting	score3	New	GPT-3.5	0.833333333333333
Hinting	score3	New	GPT-4	1
Hinting	score3	New	LLaMA2-70B	0.833333333333333
Hinting	score4	Original	GPT-3.5	0.8
Hinting	score4	Original	GPT-4	0.9
Hinting	score4	Original	LLaMA2-70B	0.8
Hinting	score4	New	GPT-3.5	1
Hinting	score4	New	GPT-4	1
Hinting	score4	New	LLaMA2-70B	0.833333333333333
Hinting	score5	Original	GPT-3.5	0.7
Hinting	score5	Original	GPT-4	0.9
Hinting	score5	Original	LLaMA2-70B	0.8
Hinting	score5	New	GPT-3.5	0.833333333333333
Hinting	score5	New	GPT-4	1
Hinting	score5	New	LLaMA2-70B	0.833333333333333
Hinting	score6	Original	GPT-3.5	0.8
Hinting	score6	Original	GPT-4	1
Hinting	score6	Original	LLaMA2-70B	0.4
Hinting	score6	New	GPT-3.5	1
Hinting	score6	New	GPT-4	1
Hinting	score6	New	LLaMA2-70B	0.833333333333333
Hinting	score7	Original	GPT-3.5	0.9
Hinting	score7	Original	GPT-4	0.9
Hinting	score7	Original	LLaMA2-70B	0.7
Hinting	score7	New	GPT-3.5	1
Hinting	score7	New	GPT-4	1
Hinting	score7	New	LLaMA2-70B	1
Hinting	score8	Original	GPT-3.5	1
Hinting	score8	Original	GPT-4	1
Hinting	score8	Original	LLaMA2-70B	0.6
Hinting	score8	New	GPT-3.5	1
Hinting	score8	New	GPT-4	1
Hinting	score8	New	LLaMA2-70B	1
Hinting	score9	Original	GPT-3.5	0.9
Hinting	score9	Original	GPT-4	1
Hinting	score9	Original	LLaMA2-70B	0.8
Hinting	score9	New	GPT-3.5	1
Hinting	score9	New	GPT-4	1
Hinting	score9	New	LLaMA2-70B	1
Hinting	score10	Original	GPT-3.5	1
Hinting	score10	Original	GPT-4	0.9
Hinting	score10	Original	LLaMA2-70B	0.7
Hinting	score10	New	GPT-3.5	1
Hinting	score10	New	GPT-4	1
Hinting	score10	New	LLaMA2-70B	0.666666666666667
Hinting	score11	Original	GPT-3.5	1
Hinting	score11	Original	GPT-4	0.9
Hinting	score11	Original	LLaMA2-70B	0.4
Hinting	score11	New	GPT-3.5	1
Hinting	score11	New	GPT-4	1
Hinting	score11	New	LLaMA2-70B	0.833333333333333
Hinting	score12	Original	GPT-3.5	0.6
Hinting	score12	Original	GPT-4	1
Hinting	score12	Original	LLaMA2-70B	0.6
Hinting	score12	New	GPT-3.5	0.833333333333333
Hinting	score12	New	GPT-4	1
Hinting	score12	New	LLaMA2-70B	1
Hinting	score13	Original	GPT-3.5	0.8
Hinting	score13	Original	GPT-4	0.9
Hinting	score13	Original	LLaMA2-70B	0.7
Hinting	score13	New	GPT-3.5	0.666666666666667
Hinting	score13	New	GPT-4	1
Hinting	score13	New	LLaMA2-70B	1
Hinting	score14	Original	GPT-3.5	0.9
Hinting	score14	Original	GPT-4	1
Hinting	score14	Original	LLaMA2-70B	0.5
Hinting	score14	New	GPT-3.5	1
Hinting	score14	New	GPT-4	1
Hinting	score14	New	LLaMA2-70B	0.833333333333333
Hinting	score15	Original	GPT-3.5	0.9
Hinting	score15	Original	GPT-4	0.9
Hinting	score15	Original	LLaMA2-70B	0.7
Hinting	score15	New	GPT-3.5	0.833333333333333
Hinting	score15	New	GPT-4	0.833333333333333
Hinting	score15	New	LLaMA2-70B	0.666666666666667
Irony	score1	Original	GPT-3.5	0.833333333333333
Irony	score1	Original	GPT-4	1
Irony	score1	Original	LLaMA2-70B	0.416666666666667
Irony	score2	Original	GPT-3.5	0.75
Irony	score2	Original	GPT-4	1
Irony	score2	Original	LLaMA2-70B	0.5
Irony	score3	Original	GPT-3.5	0.75
Irony	score3	Original	GPT-4	1
Irony	score3	Original	LLaMA2-70B	0.416666666666667
Irony	score4	Original	GPT-3.5	0.916666666666667
Irony	score4	Original	GPT-4	1
Irony	score4	Original	LLaMA2-70B	0.416666666666667
Irony	score5	Original	GPT-3.5	0.833333333333333
Irony	score5	Original	GPT-4	1
Irony	score5	Original	LLaMA2-70B	0.416666666666667
Irony	score6	Original	GPT-3.5	0.833333333333333
Irony	score6	Original	GPT-4	1
Irony	score6	Original	LLaMA2-70B	0.5
Irony	score7	Original	GPT-3.5	0.833333333333333
Irony	score7	Original	GPT-4	1
Irony	score7	Original	LLaMA2-70B	0.416666666666667
Irony	score8	Original	GPT-3.5	0.75
Irony	score8	Original	GPT-4	0.916666666666667
Irony	score8	Original	LLaMA2-70B	0.416666666666667
Irony	score9	Original	GPT-3.5	0.833333333333333
Irony	score9	Original	GPT-4	0.916666666666667
Irony	score9	Original	LLaMA2-70B	0.833333333333333
Irony	score10	Original	GPT-3.5	0.833333333333333
Irony	score10	Original	GPT-4	1
Irony	score10	Original	LLaMA2-70B	0.833333333333333
Irony	score11	Original	GPT-3.5	0.583333333333333
Irony	score11	Original	GPT-4	1
Irony	score11	Original	LLaMA2-70B	0.5
Irony	score12	Original	GPT-3.5	0.833333333333333
Irony	score12	Original	GPT-4	1
Irony	score12	Original	LLaMA2-70B	0.833333333333333
Irony	score13	Original	GPT-3.5	0.75
Irony	score13	Original	GPT-4	1
Irony	score13	Original	LLaMA2-70B	0.833333333333333
Irony	score14	Original	GPT-3.5	0.75
Irony	score14	Original	GPT-4	1
Irony	score14	Original	LLaMA2-70B	0.833333333333333
Irony	score15	Original	GPT-3.5	0.75
Irony	score15	Original	GPT-4	1
Irony	score15	Original	LLaMA2-70B	0.833333333333333
Strange Stories	score1	Original	GPT-3.5	0.8125
Strange Stories	score1	Original	GPT-4	1
Strange Stories	score1	Original	LLaMA2-70B	0.8125
Strange Stories	score1	New	GPT-3.5	0.875
Strange Stories	score1	New	GPT-4	1
Strange Stories	score1	New	LLaMA2-70B	0.75
Strange Stories	score2	Original	GPT-3.5	0.875
Strange Stories	score2	Original	GPT-4	1
Strange Stories	score2	Original	LLaMA2-70B	0.625
Strange Stories	score2	New	GPT-3.5	0.875
Strange Stories	score2	New	GPT-4	1
Strange Stories	score2	New	LLaMA2-70B	0.75
Strange Stories	score3	Original	GPT-3.5	1
Strange Stories	score3	Original	GPT-4	1
Strange Stories	score3	Original	LLaMA2-70B	0.6875
Strange Stories	score3	New	GPT-3.5	0.875
Strange Stories	score3	New	GPT-4	1
Strange Stories	score3	New	LLaMA2-70B	0.75
Strange Stories	score4	Original	GPT-3.5	0.6875
Strange Stories	score4	Original	GPT-4	1
Strange Stories	score4	Original	LLaMA2-70B	0.8125
Strange Stories	score4	New	GPT-3.5	0.875
Strange Stories	score4	New	GPT-4	1
Strange Stories	score4	New	LLaMA2-70B	0.75
Strange Stories	score5	Original	GPT-3.5	0.625
Strange Stories	score5	Original	GPT-4	1
Strange Stories	score5	Original	LLaMA2-70B	0.6875
Strange Stories	score5	New	GPT-3.5	0.875
Strange Stories	score5	New	GPT-4	1
Strange Stories	score5	New	LLaMA2-70B	0.75
Strange Stories	score6	Original	GPT-3.5	0.6875
Strange Stories	score6	Original	GPT-4	1
Strange Stories	score6	Original	LLaMA2-70B	0.75
Strange Stories	score6	New	GPT-3.5	0.875
Strange Stories	score6	New	GPT-4	1
Strange Stories	score6	New	LLaMA2-70B	0.625
Strange Stories	score7	Original	GPT-3.5	0.625
Strange Stories	score7	Original	GPT-4	1
Strange Stories	score7	Original	LLaMA2-70B	0.8125
Strange Stories	score7	New	GPT-3.5	0.875
Strange Stories	score7	New	GPT-4	1
Strange Stories	score7	New	LLaMA2-70B	0.75
Strange Stories	score8	Original	GPT-3.5	0.75
Strange Stories	score8	Original	GPT-4	0.9375
Strange Stories	score8	Original	LLaMA2-70B	0.6875
Strange Stories	score8	New	GPT-3.5	0.875
Strange Stories	score8	New	GPT-4	1
Strange Stories	score8	New	LLaMA2-70B	0.75
Strange Stories	score9	Original	GPT-3.5	0.875
Strange Stories	score9	Original	GPT-4	1
Strange Stories	score9	Original	LLaMA2-70B	0.6875
Strange Stories	score9	New	GPT-3.5	0.875
Strange Stories	score9	New	GPT-4	1
Strange Stories	score9	New	LLaMA2-70B	0.75
Strange Stories	score10	Original	GPT-3.5	0.9375
Strange Stories	score10	Original	GPT-4	1
Strange Stories	score10	Original	LLaMA2-70B	0.75
Strange Stories	score10	New	GPT-3.5	0.875
Strange Stories	score10	New	GPT-4	1
Strange Stories	score10	New	LLaMA2-70B	0.75
Strange Stories	score11	Original	GPT-3.5	0.8125
Strange Stories	score11	Original	GPT-4	1
Strange Stories	score11	Original	LLaMA2-70B	0.6875
Strange Stories	score11	New	GPT-3.5	0.875
Strange Stories	score11	New	GPT-4	1
Strange Stories	score11	New	LLaMA2-70B	0.75
Strange Stories	score12	Original	GPT-3.5	0.6875
Strange Stories	score12	Original	GPT-4	1
Strange Stories	score12	Original	LLaMA2-70B	0.75
Strange Stories	score12	New	GPT-3.5	0.875
Strange Stories	score12	New	GPT-4	1
Strange Stories	score12	New	LLaMA2-70B	0.75
Strange Stories	score13	Original	GPT-3.5	0.875
Strange Stories	score13	Original	GPT-4	1
Strange Stories	score13	Original	LLaMA2-70B	0.6875
Strange Stories	score13	New	GPT-3.5	0.875
Strange Stories	score13	New	GPT-4	1
Strange Stories	score13	New	LLaMA2-70B	0.75
Strange Stories	score14	Original	GPT-3.5	0.6875
Strange Stories	score14	Original	GPT-4	1
Strange Stories	score14	Original	LLaMA2-70B	0.75
Strange Stories	score14	New	GPT-3.5	0.75
Strange Stories	score14	New	GPT-4	1
Strange Stories	score14	New	LLaMA2-70B	0.75
Strange Stories	score15	Original	GPT-3.5	0.6875
Strange Stories	score15	Original	GPT-4	1
Strange Stories	score15	Original	LLaMA2-70B	0.6875
Strange Stories	score15	New	GPT-3.5	0.875
Strange Stories	score15	New	GPT-4	1
Strange Stories	score15	New	LLaMA2-70B	0.75
False Belief	score1	Original	Human	1
False Belief	score1	New	Human	0.666666666666667
False Belief	score2	Original	Human	1
False Belief	score2	New	Human	1
False Belief	score3	Original	Human	1
False Belief	score3	New	Human	1
False Belief	score5	Original	Human	1
False Belief	score5	New	Human	1
False Belief	score6	Original	Human	1
False Belief	score6	New	Human	1
False Belief	score7	Original	Human	1
False Belief	score7	New	Human	1
False Belief	score9	Original	Human	1
False Belief	score9	New	Human	1
False Belief	score10	Original	Human	1
False Belief	score10	New	Human	1
False Belief	score11	Original	Human	1
False Belief	score11	New	Human	0.666666666666667
False Belief	score12	Original	Human	1
False Belief	score12	New	Human	1
False Belief	score13	Original	Human	1
False Belief	score13	New	Human	1
False Belief	score14	Original	Human	1
False Belief	score14	New	Human	1
False Belief	score15	Original	Human	1
False Belief	score15	New	Human	1
False Belief	score16	Original	Human	1
False Belief	score16	New	Human	1
False Belief	score17	Original	Human	1
False Belief	score17	New	Human	1
False Belief	score18	Original	Human	1
False Belief	score18	New	Human	1
False Belief	score19	Original	Human	1
False Belief	score19	New	Human	1
False Belief	score20	Original	Human	1
False Belief	score20	New	Human	1
False Belief	score21	Original	Human	1
False Belief	score21	New	Human	1
False Belief	score22	Original	Human	1
False Belief	score22	New	Human	1
False Belief	score23	Original	Human	1
False Belief	score23	New	Human	1
False Belief	score24	Original	Human	1
False Belief	score24	New	Human	1
False Belief	score25	Original	Human	1
False Belief	score25	New	Human	1
False Belief	score26	Original	Human	1
False Belief	score26	New	Human	1
False Belief	score27	Original	Human	1
False Belief	score27	New	Human	1
False Belief	score28	Original	Human	1
False Belief	score28	New	Human	1
False Belief	score29	Original	Human	1
False Belief	score29	New	Human	1
False Belief	score30	Original	Human	1
False Belief	score30	New	Human	1
False Belief	score31	Original	Human	1
False Belief	score31	New	Human	1
False Belief	score32	Original	Human	1
False Belief	score32	New	Human	1
False Belief	score33	Original	Human	1
False Belief	score33	New	Human	1
False Belief	score34	Original	Human	1
False Belief	score34	New	Human	1
False Belief	score35	Original	Human	1
False Belief	score35	New	Human	1
False Belief	score36	Original	Human	1
False Belief	score36	New	Human	1
False Belief	score37	Original	Human	1
False Belief	score37	New	Human	0.666666666666667
False Belief	score38	Original	Human	1
False Belief	score38	New	Human	0.666666666666667
False Belief	score39	Original	Human	1
False Belief	score39	New	Human	1
False Belief	score40	Original	Human	1
False Belief	score40	New	Human	1
False Belief	score41	Original	Human	1
False Belief	score41	New	Human	1
False Belief	score42	Original	Human	1
False Belief	score42	New	Human	1
False Belief	score43	Original	Human	1
False Belief	score43	New	Human	1
False Belief	score44	Original	Human	1
False Belief	score44	New	Human	0.666666666666667
False Belief	score45	Original	Human	1
False Belief	score45	New	Human	1
False Belief	score46	Original	Human	1
False Belief	score46	New	Human	1
False Belief	score47	Original	Human	1
False Belief	score47	New	Human	1
False Belief	score48	Original	Human	1
False Belief	score48	New	Human	1
False Belief	score49	Original	Human	1
False Belief	score49	New	Human	1
False Belief	score50	Original	Human	1
False Belief	score50	New	Human	1
False Belief	score51	Original	Human	1
False Belief	score51	New	Human	1
Faux Pas	score1	Original	Human	1
Faux Pas	score1	New	Human	1
Faux Pas	score2	Original	Human	0.9
Faux Pas	score2	New	Human	1
Faux Pas	score3	Original	Human	1
Faux Pas	score3	New	Human	1
Faux Pas	score4	Original	Human	0.9
Faux Pas	score4	New	Human	1
Faux Pas	score5	Original	Human	0.8
Faux Pas	score5	New	Human	0.6
Faux Pas	score6	Original	Human	0.4
Faux Pas	score6	New	Human	0.6
Faux Pas	score7	Original	Human	0.9
Faux Pas	score7	New	Human	1
Faux Pas	score8	Original	Human	0.9
Faux Pas	score8	New	Human	1
Faux Pas	score9	Original	Human	1
Faux Pas	score9	New	Human	1
Faux Pas	score10	Original	Human	0.9
Faux Pas	score10	New	Human	1
Faux Pas	score11	Original	Human	1
Faux Pas	score11	New	Human	1
Faux Pas	score12	Original	Human	0.7
Faux Pas	score12	New	Human	0.8
Faux Pas	score13	Original	Human	0.6
Faux Pas	score13	New	Human	1
Faux Pas	score14	Original	Human	0.9
Faux Pas	score14	New	Human	0.8
Faux Pas	score15	Original	Human	1
Faux Pas	score15	New	Human	1
Faux Pas	score16	Original	Human	0.2
Faux Pas	score16	New	Human	0.6
Faux Pas	score17	Original	Human	0.9
Faux Pas	score17	New	Human	0.8
Faux Pas	score18	Original	Human	1
Faux Pas	score18	New	Human	1
Faux Pas	score19	Original	Human	0.9
Faux Pas	score19	New	Human	1
Faux Pas	score20	Original	Human	1
Faux Pas	score20	New	Human	0.8
Faux Pas	score21	Original	Human	0.9
Faux Pas	score21	New	Human	0.8
Faux Pas	score22	Original	Human	0.9
Faux Pas	score22	New	Human	1
Faux Pas	score23	Original	Human	0.4
Faux Pas	score23	New	Human	0.6
Faux Pas	score24	Original	Human	0.9
Faux Pas	score24	New	Human	1
Faux Pas	score25	Original	Human	0.8
Faux Pas	score25	New	Human	1
Faux Pas	score26	Original	Human	1
Faux Pas	score26	New	Human	1
Faux Pas	score27	Original	Human	0.9
Faux Pas	score27	New	Human	1
Faux Pas	score28	Original	Human	1
Faux Pas	score28	New	Human	1
Faux Pas	score29	Original	Human	0.8
Faux Pas	score29	New	Human	0.8
Faux Pas	score30	Original	Human	0.4
Faux Pas	score30	New	Human	0.4
Faux Pas	score31	Original	Human	0.7
Faux Pas	score31	New	Human	0.8
Faux Pas	score32	Original	Human	0.8
Faux Pas	score32	New	Human	1
Faux Pas	score33	Original	Human	0.5
Faux Pas	score33	New	Human	0.6
Faux Pas	score34	Original	Human	1
Faux Pas	score34	New	Human	1
Faux Pas	score35	Original	Human	0.9
Faux Pas	score35	New	Human	1
Faux Pas	score36	Original	Human	1
Faux Pas	score36	New	Human	1
Faux Pas	score37	Original	Human	0.9
Faux Pas	score37	New	Human	1
Faux Pas	score38	Original	Human	1
Faux Pas	score38	New	Human	1
Faux Pas	score39	Original	Human	0.9
Faux Pas	score39	New	Human	1
Faux Pas	score40	Original	Human	0.9
Faux Pas	score40	New	Human	1
Faux Pas	score41	Original	Human	1
Faux Pas	score41	New	Human	1
Faux Pas	score42	Original	Human	0.8
Faux Pas	score42	New	Human	1
Faux Pas	score43	Original	Human	0.9
Faux Pas	score43	New	Human	1
Faux Pas	score44	Original	Human	0.8
Faux Pas	score44	New	Human	1
Faux Pas	score45	Original	Human	1
Faux Pas	score45	New	Human	1
Faux Pas	score46	Original	Human	0.7
Faux Pas	score46	New	Human	0.4
Faux Pas	score47	Original	Human	1
Faux Pas	score47	New	Human	1
Faux Pas	score48	Original	Human	0.9
Faux Pas	score48	New	Human	1
Faux Pas	score49	Original	Human	0.9
Faux Pas	score49	New	Human	1
Faux Pas	score50	Original	Human	0.9
Faux Pas	score50	New	Human	1
Faux Pas	score51	Original	Human	1
Faux Pas	score51	New	Human	1
Hinting	score1	Original	Human	0.9
Hinting	score1	New	Human	1
Hinting	score2	Original	Human	0.8
Hinting	score2	New	Human	0.833333333333333
Hinting	score3	Original	Human	0.5
Hinting	score3	New	Human	0.833333333333333
Hinting	score5	Original	Human	0.9
Hinting	score5	New	Human	1
Hinting	score6	Original	Human	0.3
Hinting	score6	New	Human	0.666666666666667
Hinting	score7	Original	Human	0.9
Hinting	score7	New	Human	1
Hinting	score9	Original	Human	0.9
Hinting	score9	New	Human	0.833333333333333
Hinting	score10	Original	Human	0.9
Hinting	score10	New	Human	1
Hinting	score11	Original	Human	0.8
Hinting	score11	New	Human	1
Hinting	score12	Original	Human	0.8
Hinting	score12	New	Human	0.833333333333333
Hinting	score13	Original	Human	0.3
Hinting	score13	New	Human	0.333333333333333
Hinting	score14	Original	Human	0.7
Hinting	score14	New	Human	1
Hinting	score15	Original	Human	0.8
Hinting	score15	New	Human	1
Hinting	score16	Original	Human	0.9
Hinting	score16	New	Human	1
Hinting	score17	Original	Human	0.9
Hinting	score17	New	Human	0.833333333333333
Hinting	score18	Original	Human	1
Hinting	score18	New	Human	1
Hinting	score19	Original	Human	0.3
Hinting	score19	New	Human	0.666666666666667
Hinting	score20	Original	Human	1
Hinting	score20	New	Human	1
Hinting	score21	Original	Human	1
Hinting	score21	New	Human	1
Hinting	score22	Original	Human	0.9
Hinting	score22	New	Human	0.833333333333333
Hinting	score23	Original	Human	0.9
Hinting	score23	New	Human	1
Hinting	score24	Original	Human	1
Hinting	score24	New	Human	1
Hinting	score25	Original	Human	1
Hinting	score25	New	Human	1
Hinting	score26	Original	Human	0.9
Hinting	score26	New	Human	0.833333333333333
Hinting	score27	Original	Human	1
Hinting	score27	New	Human	0.833333333333333
Hinting	score28	Original	Human	0.9
Hinting	score28	New	Human	1
Hinting	score29	Original	Human	0.8
Hinting	score29	New	Human	0.833333333333333
Hinting	score30	Original	Human	0.9
Hinting	score30	New	Human	1
Hinting	score31	Original	Human	0.9
Hinting	score31	New	Human	1
Hinting	score32	Original	Human	0.9
Hinting	score32	New	Human	0.833333333333333
Hinting	score33	Original	Human	0.8
Hinting	score33	New	Human	0.833333333333333
Hinting	score34	Original	Human	0.9
Hinting	score34	New	Human	1
Hinting	score35	Original	Human	0.9
Hinting	score35	New	Human	1
Hinting	score36	Original	Human	0.9
Hinting	score36	New	Human	1
Hinting	score37	Original	Human	0.9
Hinting	score37	New	Human	1
Hinting	score38	Original	Human	0.9
Hinting	score38	New	Human	1
Hinting	score39	Original	Human	0.8
Hinting	score39	New	Human	1
Hinting	score40	Original	Human	0.9
Hinting	score40	New	Human	1
Hinting	score41	Original	Human	0.7
Hinting	score41	New	Human	0.833333333333333
Hinting	score42	Original	Human	0.9
Hinting	score42	New	Human	0.833333333333333
Hinting	score43	Original	Human	1
Hinting	score43	New	Human	1
Hinting	score44	Original	Human	0.9
Hinting	score44	New	Human	1
Hinting	score45	Original	Human	0.7
Hinting	score45	New	Human	1
Hinting	score46	Original	Human	0.9
Hinting	score46	New	Human	1
Hinting	score47	Original	Human	0.9
Hinting	score47	New	Human	1
Hinting	score48	Original	Human	0.8
Hinting	score48	New	Human	1
Hinting	score49	Original	Human	0.9
Hinting	score49	New	Human	0.666666666666667
Hinting	score50	Original	Human	0.9
Hinting	score50	New	Human	1
Irony	score1	Original	Human	1
Irony	score2	Original	Human	0.916666666666667
Irony	score3	Original	Human	1
Irony	score4	Original	Human	1
Irony	score5	Original	Human	0.833333333333333
Irony	score6	Original	Human	0.916666666666667
Irony	score7	Original	Human	0.916666666666667
Irony	score8	Original	Human	0.75
Irony	score9	Original	Human	0.833333333333333
Irony	score10	Original	Human	1
Irony	score11	Original	Human	1
Irony	score12	Original	Human	0.916666666666667
Irony	score13	Original	Human	0.916666666666667
Irony	score14	Original	Human	0.916666666666667
Irony	score15	Original	Human	1
Irony	score16	Original	Human	0.916666666666667
Irony	score17	Original	Human	0.916666666666667
Irony	score18	Original	Human	1
Irony	score19	Original	Human	1
Irony	score20	Original	Human	1
Irony	score21	Original	Human	1
Irony	score22	Original	Human	0.916666666666667
Irony	score23	Original	Human	1
Irony	score24	Original	Human	1
Irony	score25	Original	Human	0.916666666666667
Irony	score26	Original	Human	1
Irony	score27	Original	Human	0.833333333333333
Irony	score28	Original	Human	0.916666666666667
Irony	score29	Original	Human	1
Irony	score30	Original	Human	0.916666666666667
Irony	score31	Original	Human	1
Irony	score32	Original	Human	0.916666666666667
Irony	score33	Original	Human	1
Irony	score35	Original	Human	0.833333333333333
Irony	score36	Original	Human	1
Irony	score37	Original	Human	1
Irony	score38	Original	Human	0.916666666666667
Irony	score39	Original	Human	0.75
Irony	score40	Original	Human	1
Irony	score41	Original	Human	1
Irony	score42	Original	Human	0.833333333333333
Irony	score43	Original	Human	0.833333333333333
Irony	score44	Original	Human	1
Irony	score45	Original	Human	1
Irony	score46	Original	Human	0.916666666666667
Irony	score47	Original	Human	1
Irony	score48	Original	Human	1
Irony	score49	Original	Human	0.916666666666667
Irony	score50	Original	Human	0.916666666666667
Irony	score51	Original	Human	1
Strange Stories	score1	Original	Human	0.875
Strange Stories	score1	New	Human	0.75
Strange Stories	score2	Original	Human	0.9375
Strange Stories	score2	New	Human	0.625
Strange Stories	score3	Original	Human	0.9375
Strange Stories	score3	New	Human	1
Strange Stories	score4	Original	Human	0.25
Strange Stories	score4	New	Human	0.75
Strange Stories	score5	Original	Human	0.9375
Strange Stories	score5	New	Human	1
Strange Stories	score6	Original	Human	0.875
Strange Stories	score6	New	Human	0.625
Strange Stories	score7	Original	Human	0.6875
Strange Stories	score7	New	Human	0.625
Strange Stories	score8	Original	Human	0.9375
Strange Stories	score8	New	Human	1
Strange Stories	score9	Original	Human	1
Strange Stories	score9	New	Human	1
Strange Stories	score10	Original	Human	1
Strange Stories	score10	New	Human	1
Strange Stories	score11	Original	Human	0.875
Strange Stories	score11	New	Human	0.75
Strange Stories	score12	Original	Human	0.9375
Strange Stories	score12	New	Human	0.625
Strange Stories	score13	Original	Human	0.8125
Strange Stories	score13	New	Human	1
Strange Stories	score14	Original	Human	0.9375
Strange Stories	score14	New	Human	0.75
Strange Stories	score15	Original	Human	0.875
Strange Stories	score15	New	Human	1
Strange Stories	score16	Original	Human	0.8125
Strange Stories	score16	New	Human	0.625
Strange Stories	score17	Original	Human	0.9375
Strange Stories	score17	New	Human	1
Strange Stories	score18	Original	Human	0.875
Strange Stories	score18	New	Human	1
Strange Stories	score19	Original	Human	0.8125
Strange Stories	score19	New	Human	0.5
Strange Stories	score20	Original	Human	0.9375
Strange Stories	score20	New	Human	0.875
Strange Stories	score21	Original	Human	0.9375
Strange Stories	score21	New	Human	0.875
Strange Stories	score22	Original	Human	0.625
Strange Stories	score22	New	Human	0.75
Strange Stories	score23	Original	Human	0.875
Strange Stories	score23	New	Human	1
Strange Stories	score24	Original	Human	0.625
Strange Stories	score24	New	Human	0.875
Strange Stories	score25	Original	Human	0.9375
Strange Stories	score25	New	Human	0.875
Strange Stories	score26	Original	Human	0.875
Strange Stories	score26	New	Human	0.875
Strange Stories	score27	Original	Human	0.5625
Strange Stories	score27	New	Human	0.75
Strange Stories	score28	Original	Human	0.75
Strange Stories	score28	New	Human	0.875
Strange Stories	score29	Original	Human	0.9375
Strange Stories	score29	New	Human	0.875
Strange Stories	score30	Original	Human	1
Strange Stories	score30	New	Human	1
Strange Stories	score31	Original	Human	1
Strange Stories	score31	New	Human	1
Strange Stories	score32	Original	Human	0.8125
Strange Stories	score32	New	Human	0.625
Strange Stories	score33	Original	Human	0.875
Strange Stories	score33	New	Human	1
Strange Stories	score34	Original	Human	0.8125
Strange Stories	score34	New	Human	0.75
Strange Stories	score35	Original	Human	0.9375
Strange Stories	score35	New	Human	0.875
Strange Stories	score36	Original	Human	0.75
Strange Stories	score36	New	Human	0.75
Strange Stories	score37	Original	Human	0.875
Strange Stories	score37	New	Human	0.75
Strange Stories	score38	Original	Human	0.875
Strange Stories	score38	New	Human	0.625
Strange Stories	score39	Original	Human	0.3125
Strange Stories	score39	New	Human	0.625
Strange Stories	score40	Original	Human	0.9375
Strange Stories	score40	New	Human	1
Strange Stories	score41	Original	Human	0.25
Strange Stories	score41	New	Human	0.75
Strange Stories	score42	Original	Human	0.9375
Strange Stories	score42	New	Human	0.75
Strange Stories	score43	Original	Human	0.75
Strange Stories	score43	New	Human	0.5
Strange Stories	score44	Original	Human	0.625
Strange Stories	score44	New	Human	0.75
Strange Stories	score45	Original	Human	1
Strange Stories	score45	New	Human	0.75
Strange Stories	score46	Original	Human	1
Strange Stories	score46	New	Human	1
Strange Stories	score47	Original	Human	0.625
Strange Stories	score47	New	Human	1
Strange Stories	score48	Original	Human	1
Strange Stories	score48	New	Human	0.875
Strange Stories	score49	Original	Human	0.625
Strange Stories	score49	New	Human	0.625
Strange Stories	score50	Original	Human	1
Strange Stories	score50	New	Human	0.875
