# Supplementary material for: Testing theory of mind in large language models and humans
Source: Nat Hum Behav. 2024 May 20;8(7):1285–95. doi: 10.1038/s41562-024-01882-z (PMC11272575; doi:10.1038/s41562-024-01882-z)
Supplement: Supplementary file 5 — Zip file containing two CSV files used to generate Fig. 2. Fig2A_data.csv: raw score data with GPT models’ performance in the Faux Pas Likelihood test, used to generate Fig. 2a. Fig2B_data.csv: raw score data on the belief likelihood test for all models used to generate Fig. 2b. [file 41562_2024_1882_MOESM5_ESM.zip]

Archive with 2 entries (2 files):
- Fig2A_data.csv
- Fig2B_data.csv
