# Supplementary material for: Testing theory of mind in large language models and humans
Source: Nat Hum Behav. 2024 May 20;8(7):1285–95. doi: 10.1038/s41562-024-01882-z (PMC11272575; doi:10.1038/s41562-024-01882-z)
Supplement: Supplementary file 5 — Zip file containing two CSV files used to generate Fig. 2. Fig2A_data.csv: raw score data with GPT models’ performance in the Faux Pas Likelihood test, used to generate Fig. 2a. Fig2B_data.csv: raw score data on the belief likelihood test for all models used to generate Fig. 2b. [file 41562_2024_1882_MOESM5_ESM.zip › Fig2A_data.csv]

task	item	source	trial_state	model	trial	score	question
Faux Pas	1	old	-	GPT-3.5	score1	0	2afc
Faux Pas	2	old	-	GPT-3.5	score1	0	2afc
Faux Pas	3	old	-	GPT-3.5	score1	0	2afc
Faux Pas	4	old	-	GPT-3.5	score1	0	2afc
Faux Pas	5	old	-	GPT-3.5	score1	0	2afc
Faux Pas	6	old	-	GPT-3.5	score1	0	2afc
Faux Pas	7	old	-	GPT-3.5	score1	0	2afc
Faux Pas	8	old	-	GPT-3.5	score1	0	2afc
Faux Pas	9	old	-	GPT-3.5	score1	0	2afc
Faux Pas	10	old	-	GPT-3.5	score1	0	2afc
Faux Pas	11	new	-	GPT-3.5	score1	0	2afc
Faux Pas	12	new	-	GPT-3.5	score1	0	2afc
Faux Pas	13	new	-	GPT-3.5	score1	0	2afc
Faux Pas	14	new	-	GPT-3.5	score1	0	2afc
Faux Pas	15	new	-	GPT-3.5	score1	0	2afc
Faux Pas	1	old	-	GPT-4	score1	1	2afc
Faux Pas	2	old	-	GPT-4	score1	0	2afc
Faux Pas	3	old	-	GPT-4	score1	0	2afc
Faux Pas	4	old	-	GPT-4	score1	0	2afc
Faux Pas	5	old	-	GPT-4	score1	0	2afc
Faux Pas	6	old	-	GPT-4	score1	1	2afc
Faux Pas	7	old	-	GPT-4	score1	1	2afc
Faux Pas	8	old	-	GPT-4	score1	1	2afc
Faux Pas	9	old	-	GPT-4	score1	1	2afc
Faux Pas	10	old	-	GPT-4	score1	0	2afc
Faux Pas	11	new	-	GPT-4	score1	0	2afc
Faux Pas	12	new	-	GPT-4	score1	0	2afc
Faux Pas	13	new	-	GPT-4	score1	0	2afc
Faux Pas	14	new	-	GPT-4	score1	0	2afc
Faux Pas	15	new	-	GPT-4	score1	0	2afc
Faux Pas	1	old	-	GPT-3.5	score2	1	2afc
Faux Pas	2	old	-	GPT-3.5	score2	0	2afc
Faux Pas	3	old	-	GPT-3.5	score2	0	2afc
Faux Pas	4	old	-	GPT-3.5	score2	0	2afc
Faux Pas	5	old	-	GPT-3.5	score2	0	2afc
Faux Pas	6	old	-	GPT-3.5	score2	0	2afc
Faux Pas	7	old	-	GPT-3.5	score2	0	2afc
Faux Pas	8	old	-	GPT-3.5	score2	0	2afc
Faux Pas	9	old	-	GPT-3.5	score2	0	2afc
Faux Pas	10	old	-	GPT-3.5	score2	0	2afc
Faux Pas	11	new	-	GPT-3.5	score2	0	2afc
Faux Pas	12	new	-	GPT-3.5	score2	0	2afc
Faux Pas	13	new	-	GPT-3.5	score2	0	2afc
Faux Pas	14	new	-	GPT-3.5	score2	0	2afc
Faux Pas	15	new	-	GPT-3.5	score2	0	2afc
Faux Pas	1	old	-	GPT-4	score2	1	2afc
Faux Pas	2	old	-	GPT-4	score2	0	2afc
Faux Pas	3	old	-	GPT-4	score2	0	2afc
Faux Pas	4	old	-	GPT-4	score2	0	2afc
Faux Pas	5	old	-	GPT-4	score2	0	2afc
Faux Pas	6	old	-	GPT-4	score2	1	2afc
Faux Pas	7	old	-	GPT-4	score2	0	2afc
Faux Pas	8	old	-	GPT-4	score2	0	2afc
Faux Pas	9	old	-	GPT-4	score2	0	2afc
Faux Pas	10	old	-	GPT-4	score2	1	2afc
Faux Pas	11	new	-	GPT-4	score2	0	2afc
Faux Pas	12	new	-	GPT-4	score2	0	2afc
Faux Pas	13	new	-	GPT-4	score2	0	2afc
Faux Pas	14	new	-	GPT-4	score2	0	2afc
Faux Pas	15	new	-	GPT-4	score2	0	2afc
Faux Pas	1	old	-	GPT-3.5	score3	1	2afc
Faux Pas	2	old	-	GPT-3.5	score3	0	2afc
Faux Pas	3	old	-	GPT-3.5	score3	0	2afc
Faux Pas	4	old	-	GPT-3.5	score3	0	2afc
Faux Pas	5	old	-	GPT-3.5	score3	0	2afc
Faux Pas	6	old	-	GPT-3.5	score3	0	2afc
Faux Pas	7	old	-	GPT-3.5	score3	0	2afc
Faux Pas	8	old	-	GPT-3.5	score3	0	2afc
Faux Pas	9	old	-	GPT-3.5	score3	0	2afc
Faux Pas	10	old	-	GPT-3.5	score3	0	2afc
Faux Pas	11	new	-	GPT-3.5	score3	0	2afc
Faux Pas	12	new	-	GPT-3.5	score3	0	2afc
Faux Pas	13	new	-	GPT-3.5	score3	0	2afc
Faux Pas	14	new	-	GPT-3.5	score3	0	2afc
Faux Pas	15	new	-	GPT-3.5	score3	0	2afc
Faux Pas	1	old	-	GPT-4	score3	1	2afc
Faux Pas	2	old	-	GPT-4	score3	0	2afc
Faux Pas	3	old	-	GPT-4	score3	0	2afc
Faux Pas	4	old	-	GPT-4	score3	1	2afc
Faux Pas	5	old	-	GPT-4	score3	0	2afc
Faux Pas	6	old	-	GPT-4	score3	1	2afc
Faux Pas	7	old	-	GPT-4	score3	0	2afc
Faux Pas	8	old	-	GPT-4	score3	1	2afc
Faux Pas	9	old	-	GPT-4	score3	1	2afc
Faux Pas	10	old	-	GPT-4	score3	1	2afc
Faux Pas	11	new	-	GPT-4	score3	1	2afc
Faux Pas	12	new	-	GPT-4	score3	1	2afc
Faux Pas	13	new	-	GPT-4	score3	1	2afc
Faux Pas	14	new	-	GPT-4	score3	1	2afc
Faux Pas	15	new	-	GPT-4	score3	1	2afc
Faux Pas	1	old	-	GPT-3.5	score4	0	2afc
Faux Pas	2	old	-	GPT-3.5	score4	0	2afc
Faux Pas	3	old	-	GPT-3.5	score4	0	2afc
Faux Pas	4	old	-	GPT-3.5	score4	0	2afc
Faux Pas	5	old	-	GPT-3.5	score4	0	2afc
Faux Pas	6	old	-	GPT-3.5	score4	0	2afc
Faux Pas	7	old	-	GPT-3.5	score4	0	2afc
Faux Pas	8	old	-	GPT-3.5	score4	0	2afc
Faux Pas	9	old	-	GPT-3.5	score4	0	2afc
Faux Pas	10	old	-	GPT-3.5	score4	0	2afc
Faux Pas	11	new	-	GPT-3.5	score4	0	2afc
Faux Pas	12	new	-	GPT-3.5	score4	0	2afc
Faux Pas	13	new	-	GPT-3.5	score4	0	2afc
Faux Pas	14	new	-	GPT-3.5	score4	0	2afc
Faux Pas	15	new	-	GPT-3.5	score4	0	2afc
Faux Pas	1	old	-	GPT-4	score4	1	2afc
Faux Pas	2	old	-	GPT-4	score4	0	2afc
Faux Pas	3	old	-	GPT-4	score4	1	2afc
Faux Pas	4	old	-	GPT-4	score4	0	2afc
Faux Pas	5	old	-	GPT-4	score4	0	2afc
Faux Pas	6	old	-	GPT-4	score4	1	2afc
Faux Pas	7	old	-	GPT-4	score4	1	2afc
Faux Pas	8	old	-	GPT-4	score4	1	2afc
Faux Pas	9	old	-	GPT-4	score4	0	2afc
Faux Pas	10	old	-	GPT-4	score4	1	2afc
Faux Pas	11	new	-	GPT-4	score4	0	2afc
Faux Pas	12	new	-	GPT-4	score4	0	2afc
Faux Pas	13	new	-	GPT-4	score4	0	2afc
Faux Pas	14	new	-	GPT-4	score4	0	2afc
Faux Pas	15	new	-	GPT-4	score4	0	2afc
Faux Pas	1	old	-	GPT-3.5	score5	1	2afc
Faux Pas	2	old	-	GPT-3.5	score5	0	2afc
Faux Pas	3	old	-	GPT-3.5	score5	0	2afc
Faux Pas	4	old	-	GPT-3.5	score5	0	2afc
Faux Pas	5	old	-	GPT-3.5	score5	0	2afc
Faux Pas	6	old	-	GPT-3.5	score5	0	2afc
Faux Pas	7	old	-	GPT-3.5	score5	0	2afc
Faux Pas	8	old	-	GPT-3.5	score5	0	2afc
Faux Pas	9	old	-	GPT-3.5	score5	0	2afc
Faux Pas	10	old	-	GPT-3.5	score5	0	2afc
Faux Pas	11	new	-	GPT-3.5	score5	0	2afc
Faux Pas	12	new	-	GPT-3.5	score5	0	2afc
Faux Pas	13	new	-	GPT-3.5	score5	0	2afc
Faux Pas	14	new	-	GPT-3.5	score5	0	2afc
Faux Pas	15	new	-	GPT-3.5	score5	0	2afc
Faux Pas	1	old	-	GPT-4	score5	1	2afc
Faux Pas	2	old	-	GPT-4	score5	0	2afc
Faux Pas	3	old	-	GPT-4	score5	0	2afc
Faux Pas	4	old	-	GPT-4	score5	0	2afc
Faux Pas	5	old	-	GPT-4	score5	0	2afc
Faux Pas	6	old	-	GPT-4	score5	1	2afc
Faux Pas	7	old	-	GPT-4	score5	0	2afc
Faux Pas	8	old	-	GPT-4	score5	0	2afc
Faux Pas	9	old	-	GPT-4	score5	0	2afc
Faux Pas	10	old	-	GPT-4	score5	1	2afc
Faux Pas	11	new	-	GPT-4	score5	0	2afc
Faux Pas	12	new	-	GPT-4	score5	0	2afc
Faux Pas	13	new	-	GPT-4	score5	0	2afc
Faux Pas	14	new	-	GPT-4	score5	0	2afc
Faux Pas	15	new	-	GPT-4	score5	0	2afc
Faux Pas	1	old	-	GPT-3.5	score6	1	2afc
Faux Pas	2	old	-	GPT-3.5	score6	0	2afc
Faux Pas	3	old	-	GPT-3.5	score6	0	2afc
Faux Pas	4	old	-	GPT-3.5	score6	0	2afc
Faux Pas	5	old	-	GPT-3.5	score6	0	2afc
Faux Pas	6	old	-	GPT-3.5	score6	0	2afc
Faux Pas	7	old	-	GPT-3.5	score6	0	2afc
Faux Pas	8	old	-	GPT-3.5	score6	0	2afc
Faux Pas	9	old	-	GPT-3.5	score6	0	2afc
Faux Pas	10	old	-	GPT-3.5	score6	0	2afc
Faux Pas	11	new	-	GPT-3.5	score6	0	2afc
Faux Pas	12	new	-	GPT-3.5	score6	0	2afc
Faux Pas	13	new	-	GPT-3.5	score6	0	2afc
Faux Pas	14	new	-	GPT-3.5	score6	0	2afc
Faux Pas	15	new	-	GPT-3.5	score6	0	2afc
Faux Pas	1	old	-	GPT-4	score6	1	2afc
Faux Pas	2	old	-	GPT-4	score6	0	2afc
Faux Pas	3	old	-	GPT-4	score6	0	2afc
Faux Pas	4	old	-	GPT-4	score6	0	2afc
Faux Pas	5	old	-	GPT-4	score6	0	2afc
Faux Pas	6	old	-	GPT-4	score6	1	2afc
Faux Pas	7	old	-	GPT-4	score6	0	2afc
Faux Pas	8	old	-	GPT-4	score6	0	2afc
Faux Pas	9	old	-	GPT-4	score6	0	2afc
Faux Pas	10	old	-	GPT-4	score6	1	2afc
Faux Pas	11	new	-	GPT-4	score6	0	2afc
Faux Pas	12	new	-	GPT-4	score6	0	2afc
Faux Pas	13	new	-	GPT-4	score6	0	2afc
Faux Pas	14	new	-	GPT-4	score6	0	2afc
Faux Pas	15	new	-	GPT-4	score6	0	2afc
Faux Pas	1	old	-	GPT-3.5	score7	0	2afc
Faux Pas	2	old	-	GPT-3.5	score7	0	2afc
Faux Pas	3	old	-	GPT-3.5	score7	0	2afc
Faux Pas	4	old	-	GPT-3.5	score7	0	2afc
Faux Pas	5	old	-	GPT-3.5	score7	0	2afc
Faux Pas	6	old	-	GPT-3.5	score7	0	2afc
Faux Pas	7	old	-	GPT-3.5	score7	0	2afc
Faux Pas	8	old	-	GPT-3.5	score7	0	2afc
Faux Pas	9	old	-	GPT-3.5	score7	0	2afc
Faux Pas	10	old	-	GPT-3.5	score7	0	2afc
Faux Pas	11	new	-	GPT-3.5	score7	0	2afc
Faux Pas	12	new	-	GPT-3.5	score7	0	2afc
Faux Pas	13	new	-	GPT-3.5	score7	0	2afc
Faux Pas	14	new	-	GPT-3.5	score7	0	2afc
Faux Pas	15	new	-	GPT-3.5	score7	0	2afc
Faux Pas	1	old	-	GPT-4	score7	1	2afc
Faux Pas	2	old	-	GPT-4	score7	0	2afc
Faux Pas	3	old	-	GPT-4	score7	1	2afc
Faux Pas	4	old	-	GPT-4	score7	0	2afc
Faux Pas	5	old	-	GPT-4	score7	1	2afc
Faux Pas	6	old	-	GPT-4	score7	1	2afc
Faux Pas	7	old	-	GPT-4	score7	1	2afc
Faux Pas	8	old	-	GPT-4	score7	1	2afc
Faux Pas	9	old	-	GPT-4	score7	1	2afc
Faux Pas	10	old	-	GPT-4	score7	1	2afc
Faux Pas	11	new	-	GPT-4	score7	1	2afc
Faux Pas	12	new	-	GPT-4	score7	1	2afc
Faux Pas	13	new	-	GPT-4	score7	1	2afc
Faux Pas	14	new	-	GPT-4	score7	1	2afc
Faux Pas	15	new	-	GPT-4	score7	1	2afc
Faux Pas	1	old	-	GPT-3.5	score8	1	2afc
Faux Pas	2	old	-	GPT-3.5	score8	1	2afc
Faux Pas	3	old	-	GPT-3.5	score8	1	2afc
Faux Pas	4	old	-	GPT-3.5	score8	1	2afc
Faux Pas	5	old	-	GPT-3.5	score8	1	2afc
Faux Pas	6	old	-	GPT-3.5	score8	1	2afc
Faux Pas	7	old	-	GPT-3.5	score8	0	2afc
Faux Pas	8	old	-	GPT-3.5	score8	0	2afc
Faux Pas	9	old	-	GPT-3.5	score8	0	2afc
Faux Pas	10	old	-	GPT-3.5	score8	1	2afc
Faux Pas	11	new	-	GPT-3.5	score8	0	2afc
Faux Pas	12	new	-	GPT-3.5	score8	0	2afc
Faux Pas	13	new	-	GPT-3.5	score8	0	2afc
Faux Pas	14	new	-	GPT-3.5	score8	0	2afc
Faux Pas	15	new	-	GPT-3.5	score8	0	2afc
Faux Pas	1	old	-	GPT-4	score8	1	2afc
Faux Pas	2	old	-	GPT-4	score8	0	2afc
Faux Pas	3	old	-	GPT-4	score8	0	2afc
Faux Pas	4	old	-	GPT-4	score8	0	2afc
Faux Pas	5	old	-	GPT-4	score8	0	2afc
Faux Pas	6	old	-	GPT-4	score8	1	2afc
Faux Pas	7	old	-	GPT-4	score8	0	2afc
Faux Pas	8	old	-	GPT-4	score8	1	2afc
Faux Pas	9	old	-	GPT-4	score8	0	2afc
Faux Pas	10	old	-	GPT-4	score8	1	2afc
Faux Pas	11	new	-	GPT-4	score8	0	2afc
Faux Pas	12	new	-	GPT-4	score8	0	2afc
Faux Pas	13	new	-	GPT-4	score8	0	2afc
Faux Pas	14	new	-	GPT-4	score8	0	2afc
Faux Pas	15	new	-	GPT-4	score8	0	2afc
Faux Pas	1	old	-	GPT-3.5	score9	0	2afc
Faux Pas	2	old	-	GPT-3.5	score9	0	2afc
Faux Pas	3	old	-	GPT-3.5	score9	0	2afc
Faux Pas	4	old	-	GPT-3.5	score9	0	2afc
Faux Pas	5	old	-	GPT-3.5	score9	0	2afc
Faux Pas	6	old	-	GPT-3.5	score9	0	2afc
Faux Pas	7	old	-	GPT-3.5	score9	0	2afc
Faux Pas	8	old	-	GPT-3.5	score9	0	2afc
Faux Pas	9	old	-	GPT-3.5	score9	0	2afc
Faux Pas	10	old	-	GPT-3.5	score9	0	2afc
Faux Pas	11	new	-	GPT-3.5	score9	0	2afc
Faux Pas	12	new	-	GPT-3.5	score9	0	2afc
Faux Pas	13	new	-	GPT-3.5	score9	0	2afc
Faux Pas	14	new	-	GPT-3.5	score9	0	2afc
Faux Pas	15	new	-	GPT-3.5	score9	0	2afc
Faux Pas	1	old	-	GPT-4	score9	1	2afc
Faux Pas	2	old	-	GPT-4	score9	0	2afc
Faux Pas	3	old	-	GPT-4	score9	0	2afc
Faux Pas	4	old	-	GPT-4	score9	0	2afc
Faux Pas	5	old	-	GPT-4	score9	0	2afc
Faux Pas	6	old	-	GPT-4	score9	1	2afc
Faux Pas	7	old	-	GPT-4	score9	0	2afc
Faux Pas	8	old	-	GPT-4	score9	0	2afc
Faux Pas	9	old	-	GPT-4	score9	0	2afc
Faux Pas	10	old	-	GPT-4	score9	1	2afc
Faux Pas	11	new	-	GPT-4	score9	0	2afc
Faux Pas	12	new	-	GPT-4	score9	0	2afc
Faux Pas	13	new	-	GPT-4	score9	0	2afc
Faux Pas	14	new	-	GPT-4	score9	0	2afc
Faux Pas	15	new	-	GPT-4	score9	0	2afc
Faux Pas	1	old	-	GPT-3.5	score10	1	2afc
Faux Pas	2	old	-	GPT-3.5	score10	0	2afc
Faux Pas	3	old	-	GPT-3.5	score10	0	2afc
Faux Pas	4	old	-	GPT-3.5	score10	1	2afc
Faux Pas	5	old	-	GPT-3.5	score10	0	2afc
Faux Pas	6	old	-	GPT-3.5	score10	1	2afc
Faux Pas	7	old	-	GPT-3.5	score10	0	2afc
Faux Pas	8	old	-	GPT-3.5	score10	0	2afc
Faux Pas	9	old	-	GPT-3.5	score10	0	2afc
Faux Pas	10	old	-	GPT-3.5	score10	0	2afc
Faux Pas	11	new	-	GPT-3.5	score10	0	2afc
Faux Pas	12	new	-	GPT-3.5	score10	0	2afc
Faux Pas	13	new	-	GPT-3.5	score10	0	2afc
Faux Pas	14	new	-	GPT-3.5	score10	0	2afc
Faux Pas	15	new	-	GPT-3.5	score10	0	2afc
Faux Pas	1	old	-	GPT-4	score10	1	2afc
Faux Pas	2	old	-	GPT-4	score10	0	2afc
Faux Pas	3	old	-	GPT-4	score10	0	2afc
Faux Pas	4	old	-	GPT-4	score10	0	2afc
Faux Pas	5	old	-	GPT-4	score10	0	2afc
Faux Pas	6	old	-	GPT-4	score10	1	2afc
Faux Pas	7	old	-	GPT-4	score10	0	2afc
Faux Pas	8	old	-	GPT-4	score10	0	2afc
Faux Pas	9	old	-	GPT-4	score10	0	2afc
Faux Pas	10	old	-	GPT-4	score10	1	2afc
Faux Pas	11	new	-	GPT-4	score10	0	2afc
Faux Pas	12	new	-	GPT-4	score10	0	2afc
Faux Pas	13	new	-	GPT-4	score10	0	2afc
Faux Pas	14	new	-	GPT-4	score10	0	2afc
Faux Pas	15	new	-	GPT-4	score10	0	2afc
Faux Pas	1	old	-	GPT-3.5	score11	1	2afc
Faux Pas	2	old	-	GPT-3.5	score11	0	2afc
Faux Pas	3	old	-	GPT-3.5	score11	0	2afc
Faux Pas	4	old	-	GPT-3.5	score11	0	2afc
Faux Pas	5	old	-	GPT-3.5	score11	0	2afc
Faux Pas	6	old	-	GPT-3.5	score11	0	2afc
Faux Pas	7	old	-	GPT-3.5	score11	0	2afc
Faux Pas	8	old	-	GPT-3.5	score11	0	2afc
Faux Pas	9	old	-	GPT-3.5	score11	0	2afc
Faux Pas	10	old	-	GPT-3.5	score11	0	2afc
Faux Pas	11	new	-	GPT-3.5	score11	0	2afc
Faux Pas	12	new	-	GPT-3.5	score11	0	2afc
Faux Pas	13	new	-	GPT-3.5	score11	0	2afc
Faux Pas	14	new	-	GPT-3.5	score11	0	2afc
Faux Pas	15	new	-	GPT-3.5	score11	0	2afc
Faux Pas	1	old	-	GPT-4	score11	1	2afc
Faux Pas	2	old	-	GPT-4	score11	0	2afc
Faux Pas	3	old	-	GPT-4	score11	1	2afc
Faux Pas	4	old	-	GPT-4	score11	0	2afc
Faux Pas	5	old	-	GPT-4	score11	1	2afc
Faux Pas	6	old	-	GPT-4	score11	1	2afc
Faux Pas	7	old	-	GPT-4	score11	1	2afc
Faux Pas	8	old	-	GPT-4	score11	1	2afc
Faux Pas	9	old	-	GPT-4	score11	0	2afc
Faux Pas	10	old	-	GPT-4	score11	1	2afc
Faux Pas	11	new	-	GPT-4	score11	0	2afc
Faux Pas	12	new	-	GPT-4	score11	1	2afc
Faux Pas	13	new	-	GPT-4	score11	1	2afc
Faux Pas	14	new	-	GPT-4	score11	1	2afc
Faux Pas	15	new	-	GPT-4	score11	1	2afc
Faux Pas	1	old	-	GPT-3.5	score12	1	2afc
Faux Pas	2	old	-	GPT-3.5	score12	0	2afc
Faux Pas	3	old	-	GPT-3.5	score12	0	2afc
Faux Pas	4	old	-	GPT-3.5	score12	0	2afc
Faux Pas	5	old	-	GPT-3.5	score12	0	2afc
Faux Pas	6	old	-	GPT-3.5	score12	0	2afc
Faux Pas	7	old	-	GPT-3.5	score12	0	2afc
Faux Pas	8	old	-	GPT-3.5	score12	0	2afc
Faux Pas	9	old	-	GPT-3.5	score12	0	2afc
Faux Pas	10	old	-	GPT-3.5	score12	0	2afc
Faux Pas	11	new	-	GPT-3.5	score12	0	2afc
Faux Pas	12	new	-	GPT-3.5	score12	0	2afc
Faux Pas	13	new	-	GPT-3.5	score12	0	2afc
Faux Pas	14	new	-	GPT-3.5	score12	0	2afc
Faux Pas	15	new	-	GPT-3.5	score12	0	2afc
Faux Pas	1	old	-	GPT-4	score12	1	2afc
Faux Pas	2	old	-	GPT-4	score12	0	2afc
Faux Pas	3	old	-	GPT-4	score12	1	2afc
Faux Pas	4	old	-	GPT-4	score12	0	2afc
Faux Pas	5	old	-	GPT-4	score12	1	2afc
Faux Pas	6	old	-	GPT-4	score12	1	2afc
Faux Pas	7	old	-	GPT-4	score12	1	2afc
Faux Pas	8	old	-	GPT-4	score12	1	2afc
Faux Pas	9	old	-	GPT-4	score12	0	2afc
Faux Pas	10	old	-	GPT-4	score12	1	2afc
Faux Pas	11	new	-	GPT-4	score12	0	2afc
Faux Pas	12	new	-	GPT-4	score12	1	2afc
Faux Pas	13	new	-	GPT-4	score12	1	2afc
Faux Pas	14	new	-	GPT-4	score12	1	2afc
Faux Pas	15	new	-	GPT-4	score12	1	2afc
Faux Pas	1	old	-	GPT-3.5	score13	1	2afc
Faux Pas	2	old	-	GPT-3.5	score13	0	2afc
Faux Pas	3	old	-	GPT-3.5	score13	0	2afc
Faux Pas	4	old	-	GPT-3.5	score13	0	2afc
Faux Pas	5	old	-	GPT-3.5	score13	0	2afc
Faux Pas	6	old	-	GPT-3.5	score13	0	2afc
Faux Pas	7	old	-	GPT-3.5	score13	0	2afc
Faux Pas	8	old	-	GPT-3.5	score13	0	2afc
Faux Pas	9	old	-	GPT-3.5	score13	0	2afc
Faux Pas	10	old	-	GPT-3.5	score13	0	2afc
Faux Pas	11	new	-	GPT-3.5	score13	0	2afc
Faux Pas	12	new	-	GPT-3.5	score13	0	2afc
Faux Pas	13	new	-	GPT-3.5	score13	0	2afc
Faux Pas	14	new	-	GPT-3.5	score13	0	2afc
Faux Pas	15	new	-	GPT-3.5	score13	0	2afc
Faux Pas	1	old	-	GPT-4	score13	1	2afc
Faux Pas	2	old	-	GPT-4	score13	0	2afc
Faux Pas	3	old	-	GPT-4	score13	0	2afc
Faux Pas	4	old	-	GPT-4	score13	0	2afc
Faux Pas	5	old	-	GPT-4	score13	0	2afc
Faux Pas	6	old	-	GPT-4	score13	1	2afc
Faux Pas	7	old	-	GPT-4	score13	0	2afc
Faux Pas	8	old	-	GPT-4	score13	0	2afc
Faux Pas	9	old	-	GPT-4	score13	0	2afc
Faux Pas	10	old	-	GPT-4	score13	1	2afc
Faux Pas	11	new	-	GPT-4	score13	0	2afc
Faux Pas	12	new	-	GPT-4	score13	0	2afc
Faux Pas	13	new	-	GPT-4	score13	0	2afc
Faux Pas	14	new	-	GPT-4	score13	0	2afc
Faux Pas	15	new	-	GPT-4	score13	0	2afc
Faux Pas	1	old	-	GPT-3.5	score14	0	2afc
Faux Pas	2	old	-	GPT-3.5	score14	0	2afc
Faux Pas	3	old	-	GPT-3.5	score14	0	2afc
Faux Pas	4	old	-	GPT-3.5	score14	0	2afc
Faux Pas	5	old	-	GPT-3.5	score14	0	2afc
Faux Pas	6	old	-	GPT-3.5	score14	0	2afc
Faux Pas	7	old	-	GPT-3.5	score14	0	2afc
Faux Pas	8	old	-	GPT-3.5	score14	0	2afc
Faux Pas	9	old	-	GPT-3.5	score14	0	2afc
Faux Pas	10	old	-	GPT-3.5	score14	0	2afc
Faux Pas	11	new	-	GPT-3.5	score14	0	2afc
Faux Pas	12	new	-	GPT-3.5	score14	0	2afc
Faux Pas	13	new	-	GPT-3.5	score14	0	2afc
Faux Pas	14	new	-	GPT-3.5	score14	0	2afc
Faux Pas	15	new	-	GPT-3.5	score14	0	2afc
Faux Pas	1	old	-	GPT-4	score14	1	2afc
Faux Pas	2	old	-	GPT-4	score14	1	2afc
Faux Pas	3	old	-	GPT-4	score14	1	2afc
Faux Pas	4	old	-	GPT-4	score14	1	2afc
Faux Pas	5	old	-	GPT-4	score14	1	2afc
Faux Pas	6	old	-	GPT-4	score14	1	2afc
Faux Pas	7	old	-	GPT-4	score14	1	2afc
Faux Pas	8	old	-	GPT-4	score14	1	2afc
Faux Pas	9	old	-	GPT-4	score14	1	2afc
Faux Pas	10	old	-	GPT-4	score14	1	2afc
Faux Pas	11	new	-	GPT-4	score14	1	2afc
Faux Pas	12	new	-	GPT-4	score14	1	2afc
Faux Pas	13	new	-	GPT-4	score14	1	2afc
Faux Pas	14	new	-	GPT-4	score14	1	2afc
Faux Pas	15	new	-	GPT-4	score14	1	2afc
Faux Pas	1	old	-	GPT-3.5	score15	1	2afc
Faux Pas	2	old	-	GPT-3.5	score15	0	2afc
Faux Pas	3	old	-	GPT-3.5	score15	0	2afc
Faux Pas	4	old	-	GPT-3.5	score15	0	2afc
Faux Pas	5	old	-	GPT-3.5	score15	0	2afc
Faux Pas	6	old	-	GPT-3.5	score15	0	2afc
Faux Pas	7	old	-	GPT-3.5	score15	0	2afc
Faux Pas	8	old	-	GPT-3.5	score15	0	2afc
Faux Pas	9	old	-	GPT-3.5	score15	0	2afc
Faux Pas	10	old	-	GPT-3.5	score15	0	2afc
Faux Pas	11	new	-	GPT-3.5	score15	0	2afc
Faux Pas	12	new	-	GPT-3.5	score15	0	2afc
Faux Pas	13	new	-	GPT-3.5	score15	0	2afc
Faux Pas	14	new	-	GPT-3.5	score15	0	2afc
Faux Pas	15	new	-	GPT-3.5	score15	0	2afc
Faux Pas	1	old	-	GPT-4	score15	1	2afc
Faux Pas	2	old	-	GPT-4	score15	0	2afc
Faux Pas	3	old	-	GPT-4	score15	0	2afc
Faux Pas	4	old	-	GPT-4	score15	0	2afc
Faux Pas	5	old	-	GPT-4	score15	0	2afc
Faux Pas	6	old	-	GPT-4	score15	1	2afc
Faux Pas	7	old	-	GPT-4	score15	0	2afc
Faux Pas	8	old	-	GPT-4	score15	0	2afc
Faux Pas	9	old	-	GPT-4	score15	0	2afc
Faux Pas	10	old	-	GPT-4	score15	1	2afc
Faux Pas	11	new	-	GPT-4	score15	0	2afc
Faux Pas	12	new	-	GPT-4	score15	0	2afc
Faux Pas	13	new	-	GPT-4	score15	0	2afc
Faux Pas	14	new	-	GPT-4	score15	0	2afc
Faux Pas	15	new	-	GPT-4	score15	0	2afc
Faux Pas	1	old	-	GPT-3.5	score1	1	likely
Faux Pas	2	old	-	GPT-3.5	score1	1	likely
Faux Pas	3	old	-	GPT-3.5	score1	1	likely
Faux Pas	4	old	-	GPT-3.5	score1	1	likely
Faux Pas	5	old	-	GPT-3.5	score1	1	likely
Faux Pas	6	old	-	GPT-3.5	score1	1	likely
Faux Pas	7	old	-	GPT-3.5	score1	1	likely
Faux Pas	8	old	-	GPT-3.5	score1	0	likely
Faux Pas	9	old	-	GPT-3.5	score1	1	likely
Faux Pas	10	old	-	GPT-3.5	score1	1	likely
Faux Pas	11	new	-	GPT-3.5	score1	1	likely
Faux Pas	12	new	-	GPT-3.5	score1	1	likely
Faux Pas	13	new	-	GPT-3.5	score1	1	likely
Faux Pas	14	new	-	GPT-3.5	score1	1	likely
Faux Pas	15	new	-	GPT-3.5	score1	1	likely
Faux Pas	1	old	-	GPT-4	score1	1	likely
Faux Pas	2	old	-	GPT-4	score1	1	likely
Faux Pas	3	old	-	GPT-4	score1	1	likely
Faux Pas	4	old	-	GPT-4	score1	1	likely
Faux Pas	5	old	-	GPT-4	score1	1	likely
Faux Pas	6	old	-	GPT-4	score1	1	likely
Faux Pas	7	old	-	GPT-4	score1	1	likely
Faux Pas	8	old	-	GPT-4	score1	1	likely
Faux Pas	9	old	-	GPT-4	score1	1	likely
Faux Pas	10	old	-	GPT-4	score1	1	likely
Faux Pas	11	new	-	GPT-4	score1	1	likely
Faux Pas	12	new	-	GPT-4	score1	1	likely
Faux Pas	13	new	-	GPT-4	score1	1	likely
Faux Pas	14	new	-	GPT-4	score1	1	likely
Faux Pas	15	new	-	GPT-4	score1	1	likely
Faux Pas	1	old	-	GPT-3.5	score2	1	likely
Faux Pas	2	old	-	GPT-3.5	score2	1	likely
Faux Pas	3	old	-	GPT-3.5	score2	1	likely
Faux Pas	4	old	-	GPT-3.5	score2	1	likely
Faux Pas	5	old	-	GPT-3.5	score2	0	likely
Faux Pas	6	old	-	GPT-3.5	score2	1	likely
Faux Pas	7	old	-	GPT-3.5	score2	1	likely
Faux Pas	8	old	-	GPT-3.5	score2	1	likely
Faux Pas	9	old	-	GPT-3.5	score2	1	likely
Faux Pas	10	old	-	GPT-3.5	score2	1	likely
Faux Pas	11	new	-	GPT-3.5	score2	1	likely
Faux Pas	12	new	-	GPT-3.5	score2	1	likely
Faux Pas	13	new	-	GPT-3.5	score2	1	likely
Faux Pas	14	new	-	GPT-3.5	score2	1	likely
Faux Pas	15	new	-	GPT-3.5	score2	1	likely
Faux Pas	1	old	-	GPT-4	score2	1	likely
Faux Pas	2	old	-	GPT-4	score2	1	likely
Faux Pas	3	old	-	GPT-4	score2	1	likely
Faux Pas	4	old	-	GPT-4	score2	1	likely
Faux Pas	5	old	-	GPT-4	score2	1	likely
Faux Pas	6	old	-	GPT-4	score2	1	likely
Faux Pas	7	old	-	GPT-4	score2	1	likely
Faux Pas	8	old	-	GPT-4	score2	1	likely
Faux Pas	9	old	-	GPT-4	score2	1	likely
Faux Pas	10	old	-	GPT-4	score2	1	likely
Faux Pas	11	new	-	GPT-4	score2	1	likely
Faux Pas	12	new	-	GPT-4	score2	1	likely
Faux Pas	13	new	-	GPT-4	score2	1	likely
Faux Pas	14	new	-	GPT-4	score2	1	likely
Faux Pas	15	new	-	GPT-4	score2	1	likely
Faux Pas	1	old	-	GPT-3.5	score3	1	likely
Faux Pas	2	old	-	GPT-3.5	score3	1	likely
Faux Pas	3	old	-	GPT-3.5	score3	1	likely
Faux Pas	4	old	-	GPT-3.5	score3	1	likely
Faux Pas	5	old	-	GPT-3.5	score3	1	likely
Faux Pas	6	old	-	GPT-3.5	score3	1	likely
Faux Pas	7	old	-	GPT-3.5	score3	1	likely
Faux Pas	8	old	-	GPT-3.5	score3	1	likely
Faux Pas	9	old	-	GPT-3.5	score3	1	likely
Faux Pas	10	old	-	GPT-3.5	score3	1	likely
Faux Pas	11	new	-	GPT-3.5	score3	1	likely
Faux Pas	12	new	-	GPT-3.5	score3	1	likely
Faux Pas	13	new	-	GPT-3.5	score3	0.5	likely
Faux Pas	14	new	-	GPT-3.5	score3	1	likely
Faux Pas	15	new	-	GPT-3.5	score3	1	likely
Faux Pas	1	old	-	GPT-4	score3	1	likely
Faux Pas	2	old	-	GPT-4	score3	1	likely
Faux Pas	3	old	-	GPT-4	score3	1	likely
Faux Pas	4	old	-	GPT-4	score3	1	likely
Faux Pas	5	old	-	GPT-4	score3	1	likely
Faux Pas	6	old	-	GPT-4	score3	1	likely
Faux Pas	7	old	-	GPT-4	score3	1	likely
Faux Pas	8	old	-	GPT-4	score3	1	likely
Faux Pas	9	old	-	GPT-4	score3	1	likely
Faux Pas	10	old	-	GPT-4	score3	1	likely
Faux Pas	11	new	-	GPT-4	score3	1	likely
Faux Pas	12	new	-	GPT-4	score3	1	likely
Faux Pas	13	new	-	GPT-4	score3	1	likely
Faux Pas	14	new	-	GPT-4	score3	1	likely
Faux Pas	15	new	-	GPT-4	score3	1	likely
Faux Pas	1	old	-	GPT-3.5	score4	1	likely
Faux Pas	2	old	-	GPT-3.5	score4	1	likely
Faux Pas	3	old	-	GPT-3.5	score4	1	likely
Faux Pas	4	old	-	GPT-3.5	score4	1	likely
Faux Pas	5	old	-	GPT-3.5	score4	1	likely
Faux Pas	6	old	-	GPT-3.5	score4	1	likely
Faux Pas	7	old	-	GPT-3.5	score4	1	likely
Faux Pas	8	old	-	GPT-3.5	score4	1	likely
Faux Pas	9	old	-	GPT-3.5	score4	1	likely
Faux Pas	10	old	-	GPT-3.5	score4	1	likely
Faux Pas	11	new	-	GPT-3.5	score4	1	likely
Faux Pas	12	new	-	GPT-3.5	score4	1	likely
Faux Pas	13	new	-	GPT-3.5	score4	1	likely
Faux Pas	14	new	-	GPT-3.5	score4	1	likely
Faux Pas	15	new	-	GPT-3.5	score4	1	likely
Faux Pas	1	old	-	GPT-4	score4	1	likely
Faux Pas	2	old	-	GPT-4	score4	1	likely
Faux Pas	3	old	-	GPT-4	score4	1	likely
Faux Pas	4	old	-	GPT-4	score4	1	likely
Faux Pas	5	old	-	GPT-4	score4	1	likely
Faux Pas	6	old	-	GPT-4	score4	1	likely
Faux Pas	7	old	-	GPT-4	score4	1	likely
Faux Pas	8	old	-	GPT-4	score4	1	likely
Faux Pas	9	old	-	GPT-4	score4	1	likely
Faux Pas	10	old	-	GPT-4	score4	1	likely
Faux Pas	11	new	-	GPT-4	score4	1	likely
Faux Pas	12	new	-	GPT-4	score4	1	likely
Faux Pas	13	new	-	GPT-4	score4	1	likely
Faux Pas	14	new	-	GPT-4	score4	1	likely
Faux Pas	15	new	-	GPT-4	score4	1	likely
Faux Pas	1	old	-	GPT-3.5	score5	1	likely
Faux Pas	2	old	-	GPT-3.5	score5	1	likely
Faux Pas	3	old	-	GPT-3.5	score5	1	likely
Faux Pas	4	old	-	GPT-3.5	score5	1	likely
Faux Pas	5	old	-	GPT-3.5	score5	1	likely
Faux Pas	6	old	-	GPT-3.5	score5	1	likely
Faux Pas	7	old	-	GPT-3.5	score5	1	likely
Faux Pas	8	old	-	GPT-3.5	score5	1	likely
Faux Pas	9	old	-	GPT-3.5	score5	1	likely
Faux Pas	10	old	-	GPT-3.5	score5	1	likely
Faux Pas	11	new	-	GPT-3.5	score5	1	likely
Faux Pas	12	new	-	GPT-3.5	score5	1	likely
Faux Pas	13	new	-	GPT-3.5	score5	1	likely
Faux Pas	14	new	-	GPT-3.5	score5	1	likely
Faux Pas	15	new	-	GPT-3.5	score5	1	likely
Faux Pas	1	old	-	GPT-4	score5	1	likely
Faux Pas	2	old	-	GPT-4	score5	1	likely
Faux Pas	3	old	-	GPT-4	score5	1	likely
Faux Pas	4	old	-	GPT-4	score5	1	likely
Faux Pas	5	old	-	GPT-4	score5	1	likely
Faux Pas	6	old	-	GPT-4	score5	1	likely
Faux Pas	7	old	-	GPT-4	score5	1	likely
Faux Pas	8	old	-	GPT-4	score5	1	likely
Faux Pas	9	old	-	GPT-4	score5	1	likely
Faux Pas	10	old	-	GPT-4	score5	1	likely
Faux Pas	11	new	-	GPT-4	score5	1	likely
Faux Pas	12	new	-	GPT-4	score5	1	likely
Faux Pas	13	new	-	GPT-4	score5	1	likely
Faux Pas	14	new	-	GPT-4	score5	1	likely
Faux Pas	15	new	-	GPT-4	score5	1	likely
Faux Pas	1	old	-	GPT-3.5	score6	1	likely
Faux Pas	2	old	-	GPT-3.5	score6	0.5	likely
Faux Pas	3	old	-	GPT-3.5	score6	1	likely
Faux Pas	4	old	-	GPT-3.5	score6	1	likely
Faux Pas	5	old	-	GPT-3.5	score6	1	likely
Faux Pas	6	old	-	GPT-3.5	score6	1	likely
Faux Pas	7	old	-	GPT-3.5	score6	1	likely
Faux Pas	8	old	-	GPT-3.5	score6	1	likely
Faux Pas	9	old	-	GPT-3.5	score6	1	likely
Faux Pas	10	old	-	GPT-3.5	score6	1	likely
Faux Pas	11	new	-	GPT-3.5	score6	1	likely
Faux Pas	12	new	-	GPT-3.5	score6	1	likely
Faux Pas	13	new	-	GPT-3.5	score6	1	likely
Faux Pas	14	new	-	GPT-3.5	score6	1	likely
Faux Pas	15	new	-	GPT-3.5	score6	1	likely
Faux Pas	1	old	-	GPT-4	score6	1	likely
Faux Pas	2	old	-	GPT-4	score6	1	likely
Faux Pas	3	old	-	GPT-4	score6	1	likely
Faux Pas	4	old	-	GPT-4	score6	1	likely
Faux Pas	5	old	-	GPT-4	score6	1	likely
Faux Pas	6	old	-	GPT-4	score6	1	likely
Faux Pas	7	old	-	GPT-4	score6	1	likely
Faux Pas	8	old	-	GPT-4	score6	1	likely
Faux Pas	9	old	-	GPT-4	score6	1	likely
Faux Pas	10	old	-	GPT-4	score6	1	likely
Faux Pas	11	new	-	GPT-4	score6	1	likely
Faux Pas	12	new	-	GPT-4	score6	1	likely
Faux Pas	13	new	-	GPT-4	score6	1	likely
Faux Pas	14	new	-	GPT-4	score6	1	likely
Faux Pas	15	new	-	GPT-4	score6	1	likely
Faux Pas	1	old	-	GPT-3.5	score7	1	likely
Faux Pas	2	old	-	GPT-3.5	score7	0.5	likely
Faux Pas	3	old	-	GPT-3.5	score7	1	likely
Faux Pas	4	old	-	GPT-3.5	score7	1	likely
Faux Pas	5	old	-	GPT-3.5	score7	1	likely
Faux Pas	6	old	-	GPT-3.5	score7	1	likely
Faux Pas	7	old	-	GPT-3.5	score7	1	likely
Faux Pas	8	old	-	GPT-3.5	score7	1	likely
Faux Pas	9	old	-	GPT-3.5	score7	1	likely
Faux Pas	10	old	-	GPT-3.5	score7	1	likely
Faux Pas	11	new	-	GPT-3.5	score7	1	likely
Faux Pas	12	new	-	GPT-3.5	score7	1	likely
Faux Pas	13	new	-	GPT-3.5	score7	1	likely
Faux Pas	14	new	-	GPT-3.5	score7	1	likely
Faux Pas	15	new	-	GPT-3.5	score7	1	likely
Faux Pas	1	old	-	GPT-4	score7	1	likely
Faux Pas	2	old	-	GPT-4	score7	1	likely
Faux Pas	3	old	-	GPT-4	score7	1	likely
Faux Pas	4	old	-	GPT-4	score7	1	likely
Faux Pas	5	old	-	GPT-4	score7	1	likely
Faux Pas	6	old	-	GPT-4	score7	1	likely
Faux Pas	7	old	-	GPT-4	score7	1	likely
Faux Pas	8	old	-	GPT-4	score7	1	likely
Faux Pas	9	old	-	GPT-4	score7	1	likely
Faux Pas	10	old	-	GPT-4	score7	1	likely
Faux Pas	11	new	-	GPT-4	score7	1	likely
Faux Pas	12	new	-	GPT-4	score7	1	likely
Faux Pas	13	new	-	GPT-4	score7	1	likely
Faux Pas	14	new	-	GPT-4	score7	1	likely
Faux Pas	15	new	-	GPT-4	score7	1	likely
Faux Pas	1	old	-	GPT-3.5	score8	1	likely
Faux Pas	2	old	-	GPT-3.5	score8	0	likely
Faux Pas	3	old	-	GPT-3.5	score8	1	likely
Faux Pas	4	old	-	GPT-3.5	score8	1	likely
Faux Pas	5	old	-	GPT-3.5	score8	1	likely
Faux Pas	6	old	-	GPT-3.5	score8	1	likely
Faux Pas	7	old	-	GPT-3.5	score8	0.5	likely
Faux Pas	8	old	-	GPT-3.5	score8	1	likely
Faux Pas	9	old	-	GPT-3.5	score8	0	likely
Faux Pas	10	old	-	GPT-3.5	score8	1	likely
Faux Pas	11	new	-	GPT-3.5	score8	1	likely
Faux Pas	12	new	-	GPT-3.5	score8	1	likely
Faux Pas	13	new	-	GPT-3.5	score8	0	likely
Faux Pas	14	new	-	GPT-3.5	score8	0	likely
Faux Pas	15	new	-	GPT-3.5	score8	0	likely
Faux Pas	1	old	-	GPT-4	score8	1	likely
Faux Pas	2	old	-	GPT-4	score8	1	likely
Faux Pas	3	old	-	GPT-4	score8	1	likely
Faux Pas	4	old	-	GPT-4	score8	1	likely
Faux Pas	5	old	-	GPT-4	score8	1	likely
Faux Pas	6	old	-	GPT-4	score8	1	likely
Faux Pas	7	old	-	GPT-4	score8	1	likely
Faux Pas	8	old	-	GPT-4	score8	1	likely
Faux Pas	9	old	-	GPT-4	score8	1	likely
Faux Pas	10	old	-	GPT-4	score8	1	likely
Faux Pas	11	new	-	GPT-4	score8	1	likely
Faux Pas	12	new	-	GPT-4	score8	1	likely
Faux Pas	13	new	-	GPT-4	score8	1	likely
Faux Pas	14	new	-	GPT-4	score8	1	likely
Faux Pas	15	new	-	GPT-4	score8	1	likely
Faux Pas	1	old	-	GPT-3.5	score9	1	likely
Faux Pas	2	old	-	GPT-3.5	score9	1	likely
Faux Pas	3	old	-	GPT-3.5	score9	1	likely
Faux Pas	4	old	-	GPT-3.5	score9	1	likely
Faux Pas	5	old	-	GPT-3.5	score9	1	likely
Faux Pas	6	old	-	GPT-3.5	score9	1	likely
Faux Pas	7	old	-	GPT-3.5	score9	1	likely
Faux Pas	8	old	-	GPT-3.5	score9	0	likely
Faux Pas	9	old	-	GPT-3.5	score9	1	likely
Faux Pas	10	old	-	GPT-3.5	score9	1	likely
Faux Pas	11	new	-	GPT-3.5	score9	1	likely
Faux Pas	12	new	-	GPT-3.5	score9	1	likely
Faux Pas	13	new	-	GPT-3.5	score9	1	likely
Faux Pas	14	new	-	GPT-3.5	score9	1	likely
Faux Pas	15	new	-	GPT-3.5	score9	1	likely
Faux Pas	1	old	-	GPT-4	score9	1	likely
Faux Pas	2	old	-	GPT-4	score9	1	likely
Faux Pas	3	old	-	GPT-4	score9	1	likely
Faux Pas	4	old	-	GPT-4	score9	1	likely
Faux Pas	5	old	-	GPT-4	score9	1	likely
Faux Pas	6	old	-	GPT-4	score9	1	likely
Faux Pas	7	old	-	GPT-4	score9	1	likely
Faux Pas	8	old	-	GPT-4	score9	1	likely
Faux Pas	9	old	-	GPT-4	score9	1	likely
Faux Pas	10	old	-	GPT-4	score9	1	likely
Faux Pas	11	new	-	GPT-4	score9	1	likely
Faux Pas	12	new	-	GPT-4	score9	1	likely
Faux Pas	13	new	-	GPT-4	score9	1	likely
Faux Pas	14	new	-	GPT-4	score9	1	likely
Faux Pas	15	new	-	GPT-4	score9	1	likely
Faux Pas	1	old	-	GPT-3.5	score10	1	likely
Faux Pas	2	old	-	GPT-3.5	score10	1	likely
Faux Pas	3	old	-	GPT-3.5	score10	1	likely
Faux Pas	4	old	-	GPT-3.5	score10	1	likely
Faux Pas	5	old	-	GPT-3.5	score10	1	likely
Faux Pas	6	old	-	GPT-3.5	score10	1	likely
Faux Pas	7	old	-	GPT-3.5	score10	1	likely
Faux Pas	8	old	-	GPT-3.5	score10	1	likely
Faux Pas	9	old	-	GPT-3.5	score10	1	likely
Faux Pas	10	old	-	GPT-3.5	score10	1	likely
Faux Pas	11	new	-	GPT-3.5	score10	1	likely
Faux Pas	12	new	-	GPT-3.5	score10	1	likely
Faux Pas	13	new	-	GPT-3.5	score10	1	likely
Faux Pas	14	new	-	GPT-3.5	score10	1	likely
Faux Pas	15	new	-	GPT-3.5	score10	1	likely
Faux Pas	1	old	-	GPT-4	score10	1	likely
Faux Pas	2	old	-	GPT-4	score10	1	likely
Faux Pas	3	old	-	GPT-4	score10	1	likely
Faux Pas	4	old	-	GPT-4	score10	1	likely
Faux Pas	5	old	-	GPT-4	score10	1	likely
Faux Pas	6	old	-	GPT-4	score10	1	likely
Faux Pas	7	old	-	GPT-4	score10	1	likely
Faux Pas	8	old	-	GPT-4	score10	1	likely
Faux Pas	9	old	-	GPT-4	score10	1	likely
Faux Pas	10	old	-	GPT-4	score10	1	likely
Faux Pas	11	new	-	GPT-4	score10	1	likely
Faux Pas	12	new	-	GPT-4	score10	1	likely
Faux Pas	13	new	-	GPT-4	score10	1	likely
Faux Pas	14	new	-	GPT-4	score10	1	likely
Faux Pas	15	new	-	GPT-4	score10	1	likely
Faux Pas	1	old	-	GPT-3.5	score11	1	likely
Faux Pas	2	old	-	GPT-3.5	score11	1	likely
Faux Pas	3	old	-	GPT-3.5	score11	1	likely
Faux Pas	4	old	-	GPT-3.5	score11	1	likely
Faux Pas	5	old	-	GPT-3.5	score11	1	likely
Faux Pas	6	old	-	GPT-3.5	score11	1	likely
Faux Pas	7	old	-	GPT-3.5	score11	1	likely
Faux Pas	8	old	-	GPT-3.5	score11	1	likely
Faux Pas	9	old	-	GPT-3.5	score11	1	likely
Faux Pas	10	old	-	GPT-3.5	score11	1	likely
Faux Pas	11	new	-	GPT-3.5	score11	1	likely
Faux Pas	12	new	-	GPT-3.5	score11	1	likely
Faux Pas	13	new	-	GPT-3.5	score11	1	likely
Faux Pas	14	new	-	GPT-3.5	score11	1	likely
Faux Pas	15	new	-	GPT-3.5	score11	1	likely
Faux Pas	1	old	-	GPT-4	score11	1	likely
Faux Pas	2	old	-	GPT-4	score11	1	likely
Faux Pas	3	old	-	GPT-4	score11	1	likely
Faux Pas	4	old	-	GPT-4	score11	1	likely
Faux Pas	5	old	-	GPT-4	score11	1	likely
Faux Pas	6	old	-	GPT-4	score11	1	likely
Faux Pas	7	old	-	GPT-4	score11	1	likely
Faux Pas	8	old	-	GPT-4	score11	1	likely
Faux Pas	9	old	-	GPT-4	score11	1	likely
Faux Pas	10	old	-	GPT-4	score11	1	likely
Faux Pas	11	new	-	GPT-4	score11	1	likely
Faux Pas	12	new	-	GPT-4	score11	1	likely
Faux Pas	13	new	-	GPT-4	score11	1	likely
Faux Pas	14	new	-	GPT-4	score11	1	likely
Faux Pas	15	new	-	GPT-4	score11	1	likely
Faux Pas	1	old	-	GPT-3.5	score12	0.5	likely
Faux Pas	2	old	-	GPT-3.5	score12	1	likely
Faux Pas	3	old	-	GPT-3.5	score12	1	likely
Faux Pas	4	old	-	GPT-3.5	score12	1	likely
Faux Pas	5	old	-	GPT-3.5	score12	1	likely
Faux Pas	6	old	-	GPT-3.5	score12	1	likely
Faux Pas	7	old	-	GPT-3.5	score12	1	likely
Faux Pas	8	old	-	GPT-3.5	score12	0	likely
Faux Pas	9	old	-	GPT-3.5	score12	1	likely
Faux Pas	10	old	-	GPT-3.5	score12	1	likely
Faux Pas	11	new	-	GPT-3.5	score12	1	likely
Faux Pas	12	new	-	GPT-3.5	score12	1	likely
Faux Pas	13	new	-	GPT-3.5	score12	1	likely
Faux Pas	14	new	-	GPT-3.5	score12	1	likely
Faux Pas	15	new	-	GPT-3.5	score12	1	likely
Faux Pas	1	old	-	GPT-4	score12	1	likely
Faux Pas	2	old	-	GPT-4	score12	1	likely
Faux Pas	3	old	-	GPT-4	score12	1	likely
Faux Pas	4	old	-	GPT-4	score12	1	likely
Faux Pas	5	old	-	GPT-4	score12	1	likely
Faux Pas	6	old	-	GPT-4	score12	1	likely
Faux Pas	7	old	-	GPT-4	score12	1	likely
Faux Pas	8	old	-	GPT-4	score12	1	likely
Faux Pas	9	old	-	GPT-4	score12	1	likely
Faux Pas	10	old	-	GPT-4	score12	1	likely
Faux Pas	11	new	-	GPT-4	score12	1	likely
Faux Pas	12	new	-	GPT-4	score12	1	likely
Faux Pas	13	new	-	GPT-4	score12	1	likely
Faux Pas	14	new	-	GPT-4	score12	1	likely
Faux Pas	15	new	-	GPT-4	score12	1	likely
Faux Pas	1	old	-	GPT-3.5	score13	1	likely
Faux Pas	2	old	-	GPT-3.5	score13	1	likely
Faux Pas	3	old	-	GPT-3.5	score13	1	likely
Faux Pas	4	old	-	GPT-3.5	score13	1	likely
Faux Pas	5	old	-	GPT-3.5	score13	1	likely
Faux Pas	6	old	-	GPT-3.5	score13	1	likely
Faux Pas	7	old	-	GPT-3.5	score13	1	likely
Faux Pas	8	old	-	GPT-3.5	score13	1	likely
Faux Pas	9	old	-	GPT-3.5	score13	1	likely
Faux Pas	10	old	-	GPT-3.5	score13	1	likely
Faux Pas	11	new	-	GPT-3.5	score13	1	likely
Faux Pas	12	new	-	GPT-3.5	score13	1	likely
Faux Pas	13	new	-	GPT-3.5	score13	1	likely
Faux Pas	14	new	-	GPT-3.5	score13	1	likely
Faux Pas	15	new	-	GPT-3.5	score13	1	likely
Faux Pas	1	old	-	GPT-4	score13	1	likely
Faux Pas	2	old	-	GPT-4	score13	1	likely
Faux Pas	3	old	-	GPT-4	score13	1	likely
Faux Pas	4	old	-	GPT-4	score13	1	likely
Faux Pas	5	old	-	GPT-4	score13	1	likely
Faux Pas	6	old	-	GPT-4	score13	1	likely
Faux Pas	7	old	-	GPT-4	score13	1	likely
Faux Pas	8	old	-	GPT-4	score13	1	likely
Faux Pas	9	old	-	GPT-4	score13	1	likely
Faux Pas	10	old	-	GPT-4	score13	1	likely
Faux Pas	11	new	-	GPT-4	score13	1	likely
Faux Pas	12	new	-	GPT-4	score13	1	likely
Faux Pas	13	new	-	GPT-4	score13	1	likely
Faux Pas	14	new	-	GPT-4	score13	1	likely
Faux Pas	15	new	-	GPT-4	score13	1	likely
Faux Pas	1	old	-	GPT-3.5	score14	1	likely
Faux Pas	2	old	-	GPT-3.5	score14	1	likely
Faux Pas	3	old	-	GPT-3.5	score14	1	likely
Faux Pas	4	old	-	GPT-3.5	score14	1	likely
Faux Pas	5	old	-	GPT-3.5	score14	1	likely
Faux Pas	6	old	-	GPT-3.5	score14	1	likely
Faux Pas	7	old	-	GPT-3.5	score14	1	likely
Faux Pas	8	old	-	GPT-3.5	score14	0	likely
Faux Pas	9	old	-	GPT-3.5	score14	1	likely
Faux Pas	10	old	-	GPT-3.5	score14	1	likely
Faux Pas	11	new	-	GPT-3.5	score14	1	likely
Faux Pas	12	new	-	GPT-3.5	score14	1	likely
Faux Pas	13	new	-	GPT-3.5	score14	1	likely
Faux Pas	14	new	-	GPT-3.5	score14	1	likely
Faux Pas	15	new	-	GPT-3.5	score14	1	likely
Faux Pas	1	old	-	GPT-4	score14	1	likely
Faux Pas	2	old	-	GPT-4	score14	1	likely
Faux Pas	3	old	-	GPT-4	score14	1	likely
Faux Pas	4	old	-	GPT-4	score14	1	likely
Faux Pas	5	old	-	GPT-4	score14	1	likely
Faux Pas	6	old	-	GPT-4	score14	1	likely
Faux Pas	7	old	-	GPT-4	score14	1	likely
Faux Pas	8	old	-	GPT-4	score14	1	likely
Faux Pas	9	old	-	GPT-4	score14	1	likely
Faux Pas	10	old	-	GPT-4	score14	1	likely
Faux Pas	11	new	-	GPT-4	score14	1	likely
Faux Pas	12	new	-	GPT-4	score14	1	likely
Faux Pas	13	new	-	GPT-4	score14	1	likely
Faux Pas	14	new	-	GPT-4	score14	1	likely
Faux Pas	15	new	-	GPT-4	score14	1	likely
Faux Pas	1	old	-	GPT-3.5	score15	1	likely
Faux Pas	2	old	-	GPT-3.5	score15	1	likely
Faux Pas	3	old	-	GPT-3.5	score15	1	likely
Faux Pas	4	old	-	GPT-3.5	score15	1	likely
Faux Pas	5	old	-	GPT-3.5	score15	1	likely
Faux Pas	6	old	-	GPT-3.5	score15	1	likely
Faux Pas	7	old	-	GPT-3.5	score15	1	likely
Faux Pas	8	old	-	GPT-3.5	score15	1	likely
Faux Pas	9	old	-	GPT-3.5	score15	1	likely
Faux Pas	10	old	-	GPT-3.5	score15	1	likely
Faux Pas	11	new	-	GPT-3.5	score15	1	likely
Faux Pas	12	new	-	GPT-3.5	score15	1	likely
Faux Pas	13	new	-	GPT-3.5	score15	1	likely
Faux Pas	14	new	-	GPT-3.5	score15	1	likely
Faux Pas	15	new	-	GPT-3.5	score15	1	likely
Faux Pas	1	old	-	GPT-4	score15	1	likely
Faux Pas	2	old	-	GPT-4	score15	1	likely
Faux Pas	3	old	-	GPT-4	score15	1	likely
Faux Pas	4	old	-	GPT-4	score15	1	likely
Faux Pas	5	old	-	GPT-4	score15	1	likely
Faux Pas	6	old	-	GPT-4	score15	1	likely
Faux Pas	7	old	-	GPT-4	score15	1	likely
Faux Pas	8	old	-	GPT-4	score15	1	likely
Faux Pas	9	old	-	GPT-4	score15	1	likely
Faux Pas	10	old	-	GPT-4	score15	1	likely
Faux Pas	11	new	-	GPT-4	score15	1	likely
Faux Pas	12	new	-	GPT-4	score15	1	likely
Faux Pas	13	new	-	GPT-4	score15	1	likely
Faux Pas	14	new	-	GPT-4	score15	1	likely
Faux Pas	15	new	-	GPT-4	score15	1	likely
