# Supplementary material for: Testing theory of mind in large language models and humans
Source: Nat Hum Behav. 2024 May 20;8(7):1285–95. doi: 10.1038/s41562-024-01882-z (PMC11272575; doi:10.1038/s41562-024-01882-z)
Supplement: Supplementary file 5 — Zip file containing two CSV files used to generate Fig. 2. Fig2A_data.csv: raw score data with GPT models’ performance in the Faux Pas Likelihood test, used to generate Fig. 2a. Fig2B_data.csv: raw score data on the belief likelihood test for all models used to generate Fig. 2b. [file 41562_2024_1882_MOESM5_ESM.zip › Fig2B_data.csv]

Task	Story	Type	score_v4.1	score_v4.2	score_v4.3	score_v4.4	score_v4.5	score_v4.6	score_v4.7	score_v4.8	score_v4.9	score_v4.10	score_v4.11	score_v4.12	score_v4.13	score_v4.14	score_v4.15	score_v3.5.1	score_v3.5.2	score_v3.5.3	score_v3.5.4	score_v3.5.5	score_v3.5.6	score_v3.5.7	score_v3.5.8	score_v3.5.9	score_v3.5.10	score_v3.5.11	score_v3.5.12	score_v3.5.13	score_v3.5.14	score_v3.5.15	score_70B.1	score_70B.2	score_70B.3	score_70B.4	score_70B.5	score_70B.6	score_70B.7	score_70B.8	score_70B.9	score_70B.10	score_70B.11	score_70B.12	score_70B.13	score_70B.14	score_70B.15	score_hum.1	score_hum.2
Faux Pas	1	Neutral	1	1	1	1	-1	-1	0	1	0	1	1	-1	0	1	1	-1	-1	-1	-1	-1	-1	-1	-1	-1	-1	-1	1	-1	-1	-1	-1	1	1	-1	1	-1	-1	1	1	-1	-1	1	1	1	1	-1	0
Faux Pas	2	Neutral	1	0	1	1	1	1	1	1	1	1	1	1	1	1	1	1	1	1	1	1	1	1	1	-1	1	1	1	1	1	1	-1	-1	1	-1	-1	-1	1	-1	1	1	1	-1	1	-1	-1	1	-1
Faux Pas	3	Neutral	0	0	1	0	-1	1	1	0	-1	1	1	-1	-1	1	0	1	-1	1	-1	1	1	-1	1	-1	1	-1	1	1	1	-1	1	-1	-1	1	-1	1	-1	1	-1	1	1	-1	1	1	-1	-1	1
Faux Pas	4	Neutral	1	1	1	1	-1	1	1	1	1	1	1	1	1	1	1	-1	-1	-1	-1	-1	-1	-1	-1	1	-1	-1	-1	1	-1	-1	-1	-1	-1	1	1	1	-1	-1	-1	-1	-1	-1	1	-1	-1	1	1
Faux Pas	5	Neutral	-1	-1	-1	0	0	0	-1	0	0	0	0	0	0	0	-1	-1	1	1	-1	-1	-1	-1	-1	1	-1	-1	-1	-1	-1	-1	1	-1	1	1	1	1	1	1	-1	1	1	-1	1	1	1	-1	-1
Faux Pas	6	Neutral	0	-1	0	0	-1	-1	-1	0	0	0	0	0	0	0	-1	-1	1	1	-1	-1	1	-1	-1	-1	-1	-1	-1	-1	-1	-1	-1	-1	-1	-1	-1	-1	-1	-1	-1	-1	-1	-1	-1	-1	-1	-1	-1
Faux Pas	1	Faux Pas	-1	-1	-1	-1	-1	-1	0	-1	-1	-1	-1	-1	-1	-1	-1	-1	-1	-1	-1	-1	-1	-1	-1	-1	-1	-1	-1	-1	-1	-1	-1	-1	-1	-1	-1	-1	-1	-1	-1	-1	-1	-1	-1	-1	-1	-1	-1
Faux Pas	2	Faux Pas	-1	-1	-1	-1	-1	1	-1	-1	-1	-1	-1	-1	-1	-1	-1	-1	1	-1	-1	-1	1	-1	1	-1	1	1	-1	1	-1	1	1	-1	-1	1	1	1	1	-1	1	-1	1	1	1	-1	1	1	0
Faux Pas	3	Faux Pas	-1	-1	-1	-1	-1	-1	0	-1	-1	-1	-1	-1	-1	-1	-1	-1	-1	-1	-1	-1	-1	-1	-1	-1	-1	-1	-1	-1	-1	-1	-1	-1	-1	-1	-1	-1	-1	-1	-1	-1	-1	-1	-1	-1	-1	-1	-1
Faux Pas	4	Faux Pas	-1	-1	-1	-1	-1	-1	-1	-1	-1	-1	-1	-1	-1	-1	-1	-1	-1	-1	-1	-1	-1	-1	-1	1	-1	-1	-1	-1	-1	-1	-1	-1	-1	-1	-1	-1	-1	-1	-1	-1	-1	-1	-1	-1	-1	-1	-1
Faux Pas	5	Faux Pas	-1	-1	-1	-1	-1	-1	-1	-1	-1	-1	-1	-1	-1	-1	-1	-1	-1	1	-1	-1	1	-1	-1	-1	-1	-1	-1	-1	-1	-1	-1	-1	-1	-1	-1	-1	-1	-1	-1	-1	-1	-1	-1	-1	-1	0	-1
Faux Pas	6	Faux Pas	-1	-1	-1	-1	-1	-1	-1	-1	-1	-1	-1	-1	-1	-1	-1	-1	-1	-1	-1	1	1	1	-1	-1	-1	1	-1	-1	-1	-1	-1	-1	-1	-1	1	-1	-1	-1	-1	-1	-1	-1	-1	-1	-1	-1	-1
Faux Pas	1	Knowledge-Implied	1	1	1	1	1	1	1	1	1	1	1	1	1	1	1	1	1	1	1	1	-1	1	1	-1	1	1	1	1	1	-1	1	1	1	1	1	1	1	-1	1	1	1	1	1	1	1	1	1
Faux Pas	2	Knowledge-Implied	1	1	1	1	1	1	1	1	1	1	1	1	1	1	1	-1	-1	-1	-1	-1	-1	-1	-1	-1	-1	-1	-1	-1	-1	-1	-1	-1	-1	-1	-1	-1	-1	-1	-1	-1	-1	-1	-1	-1	-1	1	1
Faux Pas	3	Knowledge-Implied	1	1	1	1	1	1	1	1	1	1	1	1	1	1	1	1	-1	1	1	1	1	1	1	1	1	1	1	1	1	1	-1	1	1	1	1	1	1	1	1	1	1	1	1	1	1	1	1
Faux Pas	4	Knowledge-Implied	1	1	1	1	1	1	1	1	1	1	1	1	1	1	1	1	1	1	1	1	1	1	1	1	1	1	1	1	1	1	-1	1	1	-1	-1	-1	-1	-1	1	-1	-1	-1	-1	-1	-1	1	1
Faux Pas	5	Knowledge-Implied	0	1	0	-1	1	1	1	1	1	0	1	0	1	1	0	1	1	1	1	1	-1	1	1	1	1	1	1	1	1	1	1	-1	1	1	1	1	1	-1	1	1	1	1	1	1	-1	1	1
Faux Pas	6	Knowledge-Implied	0	0	0	0	0	-1	0	0	0	0	0	-1	0	-1	0	-1	1	-1	1	1	1	-1	1	1	1	-1	-1	-1	1	1	-1	-1	-1	1	-1	-1	1	-1	1	-1	-1	1	-1	1	1	1	-1
[truncated: 50 more columns]
